# Supplementary material for: Group A streptococcal PerR coordinates iron and zinc homeostasis through Dpr, aiding in bacterial fitness during endothelial cell infection
Source: mSystems. 2026 Jan 26;11(2):e01636-25. doi: 10.1128/msystems.01636-25 (PMC12911349; doi:10.1128/msystems.01636-25)
Supplement: Table S2 — WGS results. [file msystems.01636-25-s0003.xlsx]

## Sheet: output1
Table S2. The events of single nucleotide variant (SNV), insertion (INS), and deletion (DEL) identified in the whole genome sequencing analysis
Chrom	Pos	Ref	Alt	varType	Gene	Strand	Description	bioType	Effect	HGVSc	CDS_pos	HGVSp	Protein_pos	ΔperR	WT
NC_011375	1214	G	T	SNV	SPY49_RS00005	+	chromosomal replication initiator protein DnaA	protein_coding	missense_variant	c.983G>T	983/1356	p.Gly328Val	328/451	0|4310	2|5593
NC_011375	1334	G	T	SNV	SPY49_RS00005	+	chromosomal replication initiator protein DnaA	protein_coding	missense_variant	c.1103G>T	1103/1356	p.Gly368Val	368/451	6|4504	3|5816
NC_011375	1358	G	T	SNV	SPY49_RS00005	+	chromosomal replication initiator protein DnaA	protein_coding	missense_variant	c.1127G>T	1127/1356	p.Gly376Val	376/451	2|4372	3|5621
NC_011375	15692	A	G	SNV	SPY49_RS00065	+	amino acid permease	protein_coding	missense_variant	c.583A>G	583/1392	p.Ser195Gly	195/463	7|4201	10|5300
NC_011375	15695	C	A	SNV	SPY49_RS00065	+	amino acid permease	protein_coding	missense_variant	c.586C>A	586/1392	p.Leu196Ile	196/463	7|4247	10|5349
NC_011375	15773	T	A	SNV	SPY49_RS00065	+	amino acid permease	protein_coding	missense_variant	c.664T>A	664/1392	p.Phe222Ile	222/463	0|4289	0|5276
NC_011375	15775	T	A	SNV	SPY49_RS00065	+	amino acid permease	protein_coding	missense_variant	c.666T>A	666/1392	p.Phe222Leu	222/463	0|4290	0|5289
NC_011375	15781	C	T	SNV	SPY49_RS00065	+	amino acid permease	protein_coding	synonymous_variant	c.672C>T	672/1392	p.Ala224Ala	224/463	0|4300	2|5151
NC_011375	15784	G	T	SNV	SPY49_RS00065	+	amino acid permease	protein_coding	synonymous_variant	c.675G>T	675/1392	p.Gly225Gly	225/463	0|4256	0|5261
NC_011375	17125	GT	G	DEL	SPY49_RS00050	+	tRNA lysidine(34) synthetase TilS	protein_coding	downstream_gene_variant	c.*4890delT				0|53	0|110
NC_011375	29779	CTT	C	DEL	SPY49_RS00240	+	CHAP domain-containing protein	protein_coding	upstream_gene_variant	c.-1389_-1388delTT				1|4197	6|5335
NC_011375	46632	G	T	SNV	SPY49_RS00295	-	SH3 domain-containing protein	protein_coding	missense_variant	c.313C>A	313/1125	p.Pro105Thr	105/374	0|4477	2|5706
NC_011375	63747	C	T	SNV	SPY49_RS00360	+	MATE family efflux transporter	protein_coding	missense_variant	c.755C>T	755/1290	p.Thr252Ile	252/429	2|4330	1|5569
NC_011375	66495	AT	A	DEL	SPY49_RS00380	+	50S ribosomal protein L23	protein_coding	frameshift_variant	c.187delT	187/298	p.Cys63fs	63/98	0|4378	0|5770
NC_011375	67559	C	G	SNV	SPY49_RS00390	+	30S ribosomal protein S19	protein_coding	upstream_gene_variant	c.-38C>G				0|4353	0|5952
NC_011375	67569	C	T	SNV	SPY49_RS00390	+	30S ribosomal protein S19	protein_coding	upstream_gene_variant	c.-28C>T				0|4313	0|5942
NC_011375	67619	C	G	SNV	SPY49_RS00390	+	30S ribosomal protein S19	protein_coding	missense_variant	c.23C>G	23/279	p.Ala8Gly	8/92	2|4041	1|5533
NC_011375	67620	C	A	SNV	SPY49_RS00390	+	30S ribosomal protein S19	protein_coding	synonymous_variant	c.24C>A	24/279	p.Ala8Ala	8/92	2|4041	1|5525
NC_011375	67666	C	A	SNV	SPY49_RS00390	+	30S ribosomal protein S19	protein_coding	missense_variant	c.70C>A	70/279	p.His24Asn	24/92	2|4043	2|5507
NC_011375	71138	C	G	SNV	SPY49_RS00430	+	50S ribosomal protein L5	protein_coding	missense_variant	c.518C>G	518/543	p.Ala173Gly	173/180	0|4146	2|5724
NC_011375	71268	C	A	SNV	SPY49_RS00435	+	type Z 30S ribosomal protein S14	protein_coding	synonymous_variant	c.90C>A	90/186	p.Pro30Pro	30/61	0|4750	1|6084
NC_011375	71279	C	A	SNV	SPY49_RS00435	+	type Z 30S ribosomal protein S14	protein_coding	missense_variant	c.101C>A	101/186	p.Ser34Tyr	34/61	0|4746	1|6093
NC_011375	73226	C	T	SNV	SPY49_RS00455	+	30S ribosomal protein S5	protein_coding	missense_variant	c.95C>T	95/495	p.Ser32Phe	32/164	0|4446	2|5891
NC_011375	73238	G	T	SNV	SPY49_RS00455	+	30S ribosomal protein S5	protein_coding	missense_variant	c.107G>T	107/495	p.Gly36Val	36/164	0|4478	2|5878
NC_011375	75733	A	T	SNV	SPY49_RS00470	+	preprotein translocase subunit SecY	protein_coding	synonymous_variant	c.1239A>T	1239/1305	p.Gly413Gly	413/434	0|4948	0|6000
NC_011375	79931	C	T	SNV	SPY49_RS00470	+	preprotein translocase subunit SecY	protein_coding	downstream_gene_variant	c.*4132C>T				1|1290	9|1700
NC_011375	86905	T	A	SNV	SPY49_RS09660	+	4-(cytidine 5'-diphospho)-2-C-methyl-D-erythritol kinase	protein_coding	upstream_gene_variant	c.-177T>A				0|4410	0|5751
NC_011375	87030	T	C	SNV	SPY49_RS09660	+	4-(cytidine 5'-diphospho)-2-C-methyl-D-erythritol kinase	protein_coding	upstream_gene_variant	c.-52T>C				0|4626	0|5689
NC_011375	87104	G	C	SNV	SPY49_RS09660	+	4-(cytidine 5'-diphospho)-2-C-methyl-D-erythritol kinase	protein_coding	missense_variant	c.23G>C	23/842	p.Gly8Ala	8/279	0|4594	0|5997
NC_011375	87107	T	C	SNV	SPY49_RS09660	+	4-(cytidine 5'-diphospho)-2-C-methyl-D-erythritol kinase	protein_coding	missense_variant	c.26T>C	26/842	p.Phe9Ser	9/279	0|4624	0|5814
NC_011375	87111	C	A	SNV	SPY49_RS09660	+	4-(cytidine 5'-diphospho)-2-C-methyl-D-erythritol kinase	protein_coding	synonymous_variant	c.30C>A	30/842	p.Ala10Ala	10/279	0|4595	0|5887
NC_011375	87144	C	G	SNV	SPY49_RS09660	+	4-(cytidine 5'-diphospho)-2-C-methyl-D-erythritol kinase	protein_coding	missense_variant	c.63C>G	63/842	p.Asn21Lys	21/279	0|4861	1|5990
NC_011375	87557	G	T	SNV	SPY49_RS09660	+	4-(cytidine 5'-diphospho)-2-C-methyl-D-erythritol kinase	protein_coding	missense_variant	c.476G>T	476/842	p.Trp159Leu	159/279	0|4518	6|5841
NC_011375	113106	G	A	SNV	SPY49_RS00725	+	DUF4479 and tRNA-binding domain-containing protein	protein_coding	missense_variant	c.43G>A	43/645	p.Val15Met	15/214	0|4792	1|6032
NC_011375	113137	G	A	SNV	SPY49_RS00725	+	DUF4479 and tRNA-binding domain-containing protein	protein_coding	missense_variant	c.74G>A	74/645	p.Arg25Lys	25/214	2|4981	2|6142
NC_011375	113173	G	T	SNV	SPY49_RS00725	+	DUF4479 and tRNA-binding domain-containing protein	protein_coding	missense_variant	c.110G>T	110/645	p.Gly37Val	37/214	1|4944	1|6162
NC_011375	113732	GA	G	DEL	SPY49_RS00695	-	pyrroline-5-carboxylate reductase	protein_coding	upstream_gene_variant	c.-4188delT				0|4139	0|5444
NC_011375	121173	C	A	SNV	SPY49_RS00755	+	pilus ancillary protein 1	protein_coding	missense_variant	c.2089C>A	2089/2235	p.Gln697Lys	697/744	0|4940	0|6141
NC_011375	122527	T	A	SNV	SPY49_RS00765	+	QVPTGV class sortase B protein-sorting domain-containing protein	protein_coding	missense_variant	c.673T>A	673/1035	p.Phe225Ile	225/344	0|4784	0|5852
NC_011375	122535	G	A	SNV	SPY49_RS00765	+	QVPTGV class sortase B protein-sorting domain-containing protein	protein_coding	synonymous_variant	c.681G>A	681/1035	p.Gln227Gln	227/344	0|4721	0|5788
NC_011375	122538	G	A	SNV	SPY49_RS00765	+	QVPTGV class sortase B protein-sorting domain-containing protein	protein_coding	synonymous_variant	c.684G>A	684/1035	p.Gly228Gly	228/344	1|4722	0|5762
NC_011375	122547	A	T	SNV	SPY49_RS00765	+	QVPTGV class sortase B protein-sorting domain-containing protein	protein_coding	synonymous_variant	c.693A>T	693/1035	p.Thr231Thr	231/344	1|4683	0|5701
NC_011375	122565	G	T	SNV	SPY49_RS00765	+	QVPTGV class sortase B protein-sorting domain-containing protein	protein_coding	synonymous_variant	c.711G>T	711/1035	p.Gly237Gly	237/344	0|4584	1|5658
NC_011375	122617	A	T	SNV	SPY49_RS00765	+	QVPTGV class sortase B protein-sorting domain-containing protein	protein_coding	missense_variant	c.763A>T	763/1035	p.Ile255Leu	255/344	0|4795	0|5839
NC_011375	123829	C	A	SNV	SPY49_RS00775	+	FctA domain-containing protein	protein_coding	missense_variant	c.183C>A	183/588	p.Asn61Lys	61/195	2|4543	0|5828
NC_011375	125211	C	T	SNV	SPY49_RS00780	-	YSIRK-targeted surface antigen transcriptional regulator	protein_coding	missense_variant	c.389G>A	389/1206	p.Gly130Asp	130/401	5|4640	11|5589
NC_011375	125212	C	T	SNV	SPY49_RS00780	-	YSIRK-targeted surface antigen transcriptional regulator	protein_coding	missense_variant	c.388G>A	388/1206	p.Gly130Ser	130/401	0|4654	2|5635
NC_011375	125477	C	A	SNV	SPY49_RS00780	-	YSIRK-targeted surface antigen transcriptional regulator	protein_coding	missense_variant	c.123G>T	123/1206	p.Trp41Cys	41/401	2|4839	1|5804
NC_011375	125554	C	A	SNV	SPY49_RS00780	-	YSIRK-targeted surface antigen transcriptional regulator	protein_coding	missense_variant	c.46G>T	46/1206	p.Ala16Ser	16/401	0|4903	0|6077
NC_011375	135807	TA	T	DEL	SPY49_RS00800	-	LysR family transcriptional regulator	protein_coding	upstream_gene_variant	c.-2666delT				1|4617	5|5800
NC_011375	135918	G	T	SNV	SPY49_RS00820	-	transcriptional regulator	protein_coding	missense_variant	c.653C>A	653/681	p.Ser218Tyr	218/226	0|4894	0|6061
NC_011375	135926	C	A	SNV	SPY49_RS00820	-	transcriptional regulator	protein_coding	synonymous_variant	c.645G>T	645/681	p.Val215Val	215/226	0|4865	0|6051
NC_011375	135955	A	C	SNV	SPY49_RS00820	-	transcriptional regulator	protein_coding	missense_variant	c.616T>G	616/681	p.Tyr206Asp	206/226	0|4739	1|5966
NC_011375	135987	T	A	SNV	SPY49_RS00820	-	transcriptional regulator	protein_coding	missense_variant	c.584A>T	584/681	p.Tyr195Phe	195/226	1|4689	0|5915
NC_011375	136012	A	C	SNV	SPY49_RS00820	-	transcriptional regulator	protein_coding	missense_variant	c.559T>G	559/681	p.Ser187Ala	187/226	0|4598	1|5873
NC_011375	136183	G	A	SNV	SPY49_RS00820	-	transcriptional regulator	protein_coding	synonymous_variant	c.388C>T	388/681	p.Leu130Leu	130/226	2|4563	2|5665
NC_011375	136596	TG	T	DEL	SPY49_RS00800	-	LysR family transcriptional regulator	protein_coding	upstream_gene_variant	c.-3455delC				0|4554	0|5283
NC_011375	136906	A	T	SNV	SPY49_RS00825	+	RidA family protein	protein_coding	synonymous_variant	c.162A>T	162/366	p.Ile54Ile	54/121	0|3217	0|4008
NC_011375	136907	A	T	SNV	SPY49_RS00825	+	RidA family protein	protein_coding	missense_variant	c.163A>T	163/366	p.Met55Leu	55/121	0|3216	0|4006
NC_011375	136910	A	G	SNV	SPY49_RS00825	+	RidA family protein	protein_coding	missense_variant	c.166A>G	166/366	p.Thr56Ala	56/121	5|3160	0|3924
NC_011375	136914	G	A	SNV	SPY49_RS00825	+	RidA family protein	protein_coding	missense_variant	c.170G>A	170/366	p.Gly57Glu	57/121	0|3173	3|3917
NC_011375	136915	GGC	G	DEL	SPY49_RS00825	+	RidA family protein	protein_coding	frameshift_variant	c.172_173delGC	172/366	p.Ala58fs	58/121	0|3194	0|3967
NC_011375	136918	C	CAA	INS	SPY49_RS00825	+	RidA family protein	protein_coding	frameshift_variant	c.175_176dupAA	177/366	p.Leu60fs	59/121	0|3196	3|3963
NC_011375	151836	T	C	SNV	SPY49_RS00895	+	BMP family protein	protein_coding	missense_variant	c.50T>C	50/1044	p.Ile17Thr	17/347	1|4451	3|5691
NC_011375	151966	G	T	SNV	SPY49_RS00895	+	BMP family protein	protein_coding	synonymous_variant	c.180G>T	180/1044	p.Val60Val	60/347	3|4554	1|5911
NC_011375	152012	C	T	SNV	SPY49_RS00895	+	BMP family protein	protein_coding	missense_variant	c.226C>T	226/1044	p.Leu76Phe	76/347	0|4636	5|5961
NC_011375	152022	G	C	SNV	SPY49_RS00895	+	BMP family protein	protein_coding	missense_variant	c.236G>C	236/1044	p.Gly79Ala	79/347	1|4688	0|6067
NC_011375	152401	C	T	SNV	SPY49_RS00895	+	BMP family protein	protein_coding	synonymous_variant	c.615C>T	615/1044	p.Ala205Ala	205/347	0|4232	2|5645
NC_011375	152584	T	C	SNV	SPY49_RS00895	+	BMP family protein	protein_coding	synonymous_variant	c.798T>C	798/1044	p.Thr266Thr	266/347	3|4243	2|5813
NC_011375	152679	A	G	SNV	SPY49_RS00895	+	BMP family protein	protein_coding	missense_variant	c.893A>G	893/1044	p.Asp298Gly	298/347	2|4358	7|5704
NC_011375	152926	C	T	SNV	SPY49_RS00880	-	toxic anion resistance protein	protein_coding	upstream_gene_variant	c.-4087G>A				1|4364	0|5581
NC_011375	152972	A	T	SNV	SPY49_RS00880	-	toxic anion resistance protein	protein_coding	upstream_gene_variant	c.-4133T>A				0|4458	0|5733
NC_011375	153137	G	A	SNV	SPY49_RS00900	+	transcription termination/antitermination protein NusG	protein_coding	synonymous_variant	c.135G>A	135/540	p.Pro45Pro	45/179	2|4682	4|5968
NC_011375	153440	C	T	SNV	SPY49_RS00900	+	transcription termination/antitermination protein NusG	protein_coding	synonymous_variant	c.438C>T	438/540	p.Gly146Gly	146/179	1|4657	0|5973
NC_011375	153473	A	G	SNV	SPY49_RS00900	+	transcription termination/antitermination protein NusG	protein_coding	synonymous_variant	c.471A>G	471/540	p.Lys157Lys	157/179	0|4701	0|6004
NC_011375	153820	TG	T	DEL	SPY49_RS00880	-	toxic anion resistance protein	protein_coding	upstream_gene_variant	c.-4982delC				1|4594	1|5586
NC_011375	153845	A	T	SNV	SPY49_RS00885	-	hypothetical protein	protein_coding	upstream_gene_variant	c.-4115T>A				0|4714	0|5831
NC_011375	153859	GA	G	DEL	SPY49_RS00885	-	hypothetical protein	protein_coding	upstream_gene_variant	c.-4130delT				0|4546	0|5732
NC_011375	153870	AT	A	DEL	SPY49_RS00885	-	hypothetical protein	protein_coding	upstream_gene_variant	c.-4141delA				0|4670	0|5891
NC_011375	153880	A	T	SNV	SPY49_RS00885	-	hypothetical protein	protein_coding	upstream_gene_variant	c.-4150T>A				0|4501	0|5714
NC_011375	157562	C	T	SNV	SPY49_RS00920	+	hypothetical protein	protein_coding	upstream_gene_variant	c.-194C>T				2|4707	1|5844
NC_011375	157642	A	G	SNV	SPY49_RS00920	+	hypothetical protein	protein_coding	upstream_gene_variant	c.-114A>G				0|4563	0|5776
NC_011375	157648	C	T	SNV	SPY49_RS00920	+	hypothetical protein	protein_coding	upstream_gene_variant	c.-108C>T				0|4568	2|5810
NC_011375	157677	G	T	SNV	SPY49_RS00920	+	hypothetical protein	protein_coding	upstream_gene_variant	c.-79G>T				2|4407	0|5614
NC_011375	157704	A	G	SNV	SPY49_RS00920	+	hypothetical protein	protein_coding	upstream_gene_variant	c.-52A>G				2|4368	1|5661
NC_011375	157751	C	T	SNV	SPY49_RS00920	+	hypothetical protein	protein_coding	upstream_gene_variant	c.-5C>T				1|4349	1|5600
NC_011375	157819	C	A	SNV	SPY49_RS00920	+	hypothetical protein	protein_coding	missense_variant	c.64C>A	64/429	p.Leu22Met	22/142	1|4341	0|5609
NC_011375	157828	A	G	SNV	SPY49_RS00920	+	hypothetical protein	protein_coding	missense_variant	c.73A>G	73/429	p.Ile25Val	25/142	1|4313	0|5631
NC_011375	158016	C	T	SNV	SPY49_RS00920	+	hypothetical protein	protein_coding	synonymous_variant	c.261C>T	261/429	p.Leu87Leu	87/142	0|87	1|96
NC_011375	158033	A	C	SNV	SPY49_RS00920	+	hypothetical protein	protein_coding	missense_variant	c.278A>C	278/429	p.Lys93Thr	93/142	0|95	0|140
NC_011375	158639	T	G	SNV	SPY49_RS00925	-	hypothetical protein	protein_coding	upstream_gene_variant	c.-53A>C				0|3662	0|3947
NC_011375	158675	T	C	SNV	SPY49_RS00925	-	hypothetical protein	protein_coding	upstream_gene_variant	c.-89A>G				1|3901	0|4172
NC_011375	158727	C	A	SNV	SPY49_RS00925	-	hypothetical protein	protein_coding	upstream_gene_variant	c.-141G>T				1|3927	0|4103
NC_011375	158732	C	A	SNV	SPY49_RS00925	-	hypothetical protein	protein_coding	upstream_gene_variant	c.-146G>T				1|3986	0|4147
NC_011375	158868	T	G	SNV	SPY49_RS00925	-	hypothetical protein	protein_coding	upstream_gene_variant	c.-282A>C				0|4143	0|4903
NC_011375	158882	G	T	SNV	SPY49_RS00925	-	hypothetical protein	protein_coding	upstream_gene_variant	c.-296C>A				0|4053	0|4808
NC_011375	158883	A	G	SNV	SPY49_RS00925	-	hypothetical protein	protein_coding	upstream_gene_variant	c.-297T>C				0|4006	0|4765
NC_011375	158936	T	C	SNV	SPY49_RS00925	-	hypothetical protein	protein_coding	upstream_gene_variant	c.-350A>G				0|3807	0|4594
NC_011375	158938	C	T	SNV	SPY49_RS00925	-	hypothetical protein	protein_coding	upstream_gene_variant	c.-352G>A				0|3805	6|4514
NC_011375	158983	G	A	SNV	SPY49_RS00925	-	hypothetical protein	protein_coding	upstream_gene_variant	c.-397C>T				0|3989	4|4782
NC_011375	158993	T	G	SNV	SPY49_RS00925	-	hypothetical protein	protein_coding	upstream_gene_variant	c.-407A>C				0|4045	0|4891
NC_011375	158997	C	T	SNV	SPY49_RS00925	-	hypothetical protein	protein_coding	upstream_gene_variant	c.-411G>A				0|3984	0|4825
NC_011375	159092	T	C	SNV	SPY49_RS09555	-	hypothetical protein	protein_coding	missense_variant	c.74A>G	74/168	p.Asp25Gly	25/55	0|3829	0|4516
NC_011375	159093	C	T	SNV	SPY49_RS09555	-	hypothetical protein	protein_coding	missense_variant	c.73G>A	73/168	p.Asp25Asn	25/55	0|3829	3|4480
NC_011375	159207	C	T	SNV	SPY49_RS00925	-	hypothetical protein	protein_coding	upstream_gene_variant	c.-621G>A				1|2933	0|3059
NC_011375	159216	A	C	SNV	SPY49_RS00925	-	hypothetical protein	protein_coding	upstream_gene_variant	c.-630T>G				1|2956	1|3064
NC_011375	159228	G	A	SNV	SPY49_RS00925	-	hypothetical protein	protein_coding	upstream_gene_variant	c.-642C>T				0|2854	0|2932
NC_011375	159231	G	A	SNV	SPY49_RS00925	-	hypothetical protein	protein_coding	upstream_gene_variant	c.-645C>T				0|2775	0|2834
NC_011375	159245	A	G	SNV	SPY49_RS00925	-	hypothetical protein	protein_coding	upstream_gene_variant	c.-659T>C				0|2788	0|2865
NC_011375	169040	G	A	SNV	SPY49_RS00975	+	transcription antiterminator	protein_coding	upstream_gene_variant	c.-321G>A				6|4567	6|5927
NC_011375	169079	G	A	SNV	SPY49_RS00975	+	transcription antiterminator	protein_coding	upstream_gene_variant	c.-282G>A				1|4741	2|6069
NC_011375	169144	TG	T	DEL	SPY49_RS00975	+	transcription antiterminator	protein_coding	upstream_gene_variant	c.-216delG				0|4755	0|5990
NC_011375	169178	C	T	SNV	SPY49_RS00975	+	transcription antiterminator	protein_coding	upstream_gene_variant	c.-183C>T				0|4785	2|6038
NC_011375	169292	G	T	SNV	SPY49_RS00975	+	transcription antiterminator	protein_coding	upstream_gene_variant	c.-69G>T				0|4569	0|5875
NC_011375	169295	T	C	SNV	SPY49_RS00975	+	transcription antiterminator	protein_coding	upstream_gene_variant	c.-66T>C				0|4582	0|5876
NC_011375	171239	G	A	SNV	SPY49_RS00980	+	L-ascorbate 6-phosphate lactonase	protein_coding	upstream_gene_variant	c.-22G>A				2|4652	0|5949
NC_011375	171249	AG	A	DEL	SPY49_RS00980	+	L-ascorbate 6-phosphate lactonase	protein_coding	upstream_gene_variant	c.-11delG				2|4434	3|5669
NC_011375	180044	T	C	SNV	SPY49_RS01010	+	hypothetical protein	protein_coding	synonymous_variant	c.120T>C	120/237	p.Ser40Ser	40/78	0|4497	-
NC_011375	182063	GC	G	DEL	SPY49_RS01020	+	ParB/RepB/Spo0J family partition protein	protein_coding	frameshift_variant	c.355delC	355/532	p.Gln119fs	119/176	4|5112	4|6277
NC_011375	187402	T	G	SNV	SPY49_RS01060	-	IS3 family transposase	protein_coding	missense_variant	c.446A>C	446/1344	p.Lys149Thr	149/447	0|1391	1|1865
NC_011375	197678	G	T	SNV	SPY49_RS01095	-	transglutaminase domain-containing protein	protein_coding	upstream_gene_variant	c.-3170C>A				2|4815	3|6069
NC_011375	197917	C	CT	INS	SPY49_RS01110	-	helix-turn-helix domain-containing protein	protein_coding	frameshift_variant	c.1355dupA	1355/1508	p.Asn453fs	452/501	3|4491	4|5614
NC_011375	198796	T	C	SNV	SPY49_RS01110	-	helix-turn-helix domain-containing protein	protein_coding	synonymous_variant	c.477A>G	477/1508	p.Glu159Glu	159/501	1|4672	0|5824
NC_011375	198847	C	A	SNV	SPY49_RS01110	-	helix-turn-helix domain-containing protein	protein_coding	synonymous_variant	c.426G>T	426/1508	p.Val142Val	142/501	0|4774	0|5901
NC_011375	198859	C	T	SNV	SPY49_RS01110	-	helix-turn-helix domain-containing protein	protein_coding	synonymous_variant	c.414G>A	414/1508	p.Val138Val	138/501	0|4854	0|5985
NC_011375	198871	C	A	SNV	SPY49_RS01110	-	helix-turn-helix domain-containing protein	protein_coding	synonymous_variant	c.402G>T	402/1508	p.Gly134Gly	134/501	2|4820	0|5929
NC_011375	198909	C	G	SNV	SPY49_RS01110	-	helix-turn-helix domain-containing protein	protein_coding	missense_variant	c.364G>C	364/1508	p.Val122Leu	122/501	0|4820	0|5863
NC_011375	198924	C	A	SNV	SPY49_RS01110	-	helix-turn-helix domain-containing protein	protein_coding	missense_variant	c.349G>T	349/1508	p.Ala117Ser	117/501	2|4865	5|5903
NC_011375	198952	C	A	SNV	SPY49_RS01110	-	helix-turn-helix domain-containing protein	protein_coding	synonymous_variant	c.321G>T	321/1508	p.Val107Val	107/501	7|5006	5|6037
NC_011375	199538	C	A	SNV	SPY49_RS01110	-	helix-turn-helix domain-containing protein	protein_coding	upstream_gene_variant	c.-266G>T				0|4868	1|5862
NC_011375	199548	AC	A	DEL	SPY49_RS01110	-	helix-turn-helix domain-containing protein	protein_coding	upstream_gene_variant	c.-277delG				0|4809	1|5731
NC_011375	199555	GA	G	DEL	SPY49_RS01110	-	helix-turn-helix domain-containing protein	protein_coding	upstream_gene_variant	c.-284delT				0|4447	0|4979
NC_011375	199562	AG	A	DEL	SPY49_RS01110	-	helix-turn-helix domain-containing protein	protein_coding	upstream_gene_variant	c.-291delC				0|4459	1|5244
NC_011375	199596	AG	A	DEL	SPY49_RS01110	-	helix-turn-helix domain-containing protein	protein_coding	upstream_gene_variant	c.-325delC				0|4576	1|5483
NC_011375	200857	G	A	SNV	SPY49_RS01120	-	UTP--glucose-1-phosphate uridylyltransferase GalU	protein_coding	synonymous_variant	c.777C>T	777/900	p.Val259Val	259/299	7|4464	12|5620
NC_011375	203084	G	GT	INS	SPY49_RS01130	+	MarR family transcriptional regulator	protein_coding	frameshift_variant	c.108dupT	109/449	p.Met37fs	37/148	0|4174	0|5033
NC_011375	203089	G	T	SNV	SPY49_RS01130	+	MarR family transcriptional regulator	protein_coding	missense_variant	c.112G>T	112/449	p.Val38Phe	38/148	0|4281	0|5135
NC_011375	208326	AG	A	DEL	SPY49_RS01150	+	dUTP diphosphatase	protein_coding	frameshift_variant	c.423delG	423/493	p.Trp142fs	141/163	0|4600	1|5701
NC_011375	208345	AG	A	DEL	SPY49_RS01150	+	dUTP diphosphatase	protein_coding	frameshift_variant	c.443delG	443/493	p.Gly148fs	148/163	0|4252	0|5344
NC_011375	208451	G	GC	INS	SPY49_RS01155	+	DNA repair protein RadA	protein_coding	frameshift_variant	c.44_45insC	45/1389	p.Arg15fs	15/462	0|4204	0|5421
NC_011375	211493	AG	A	DEL	SPY49_RS01170	+	glutamate--tRNA ligase	protein_coding	upstream_gene_variant	c.-12delG				0|4203	5|5605
NC_011375	212941	AC	A	DEL	SPY49_RS01170	+	glutamate--tRNA ligase	protein_coding	frameshift_variant	c.1438delC	1438/1491	p.His480fs	480/496	1|4973	7|6041
NC_011375	232990	C	A	SNV	SPY49_RS01280	+	DNA recombination protein RmuC	protein_coding	missense_variant	c.158C>A	158/1272	p.Thr53Asn	53/423	1|4352	1|5700
NC_011375	233030	C	A	SNV	SPY49_RS01280	+	DNA recombination protein RmuC	protein_coding	synonymous_variant	c.198C>A	198/1272	p.Arg66Arg	66/423	5|4305	1|5745
NC_011375	238910	C	A	SNV	SPY49_RS01300	+	30S ribosomal protein S12	protein_coding	missense_variant	c.44C>A	44/501	p.Pro15His	15/166	1|4169	2|5367
NC_011375	238924	C	CA	INS	SPY49_RS01300	+	30S ribosomal protein S12	protein_coding	frameshift_variant	c.59dupA	60/501	p.His20fs	20/166	0|3789	3|4943
NC_011375	238927	C	CA	INS	SPY49_RS01300	+	30S ribosomal protein S12	protein_coding	frameshift_variant	c.65dupA	66/501	p.Asn22fs	22/166	0|3844	3|5001
NC_011375	238962	C	CA	INS	SPY49_RS01300	+	30S ribosomal protein S12	protein_coding	frameshift_variant	c.97dupA	98/501	p.Ile33fs	33/166	3|3738	3|5041
NC_011375	239454	G	A	SNV	SPY49_RS01305	+	30S ribosomal protein S7	protein_coding	missense_variant	c.67G>A	67/471	p.Val23Ile	23/156	1|4376	1|5779
NC_011375	239486	T	C	SNV	SPY49_RS01305	+	30S ribosomal protein S7	protein_coding	synonymous_variant	c.99T>C	99/471	p.Asp33Asp	33/156	0|4400	0|5783
NC_011375	239681	T	A	SNV	SPY49_RS01305	+	30S ribosomal protein S7	protein_coding	synonymous_variant	c.294T>A	294/471	p.Thr98Thr	98/156	0|4335	1|5814
NC_011375	240853	C	A	SNV	SPY49_RS01310	+	elongation factor G	protein_coding	missense_variant	c.629C>A	629/2079	p.Ser210Tyr	210/692	0|4942	0|6196
NC_011375	242290	C	A	SNV	SPY49_RS01310	+	elongation factor G	protein_coding	missense_variant	c.2066C>A	2066/2079	p.Thr689Asn	689/692	0|4957	0|6037
NC_011375	242380	A	T	SNV	SPY49_RS01315	+	type I glyceraldehyde-3-phosphate dehydrogenase	protein_coding	upstream_gene_variant	c.-271A>T				0|4972	0|6160
NC_011375	242439	T	C	SNV	SPY49_RS01315	+	type I glyceraldehyde-3-phosphate dehydrogenase	protein_coding	upstream_gene_variant	c.-212T>C				1|5087	0|6337
NC_011375	242455	T	G	SNV	SPY49_RS01315	+	type I glyceraldehyde-3-phosphate dehydrogenase	protein_coding	upstream_gene_variant	c.-196T>G				1|5044	0|6307
NC_011375	242469	T	C	SNV	SPY49_RS01315	+	type I glyceraldehyde-3-phosphate dehydrogenase	protein_coding	upstream_gene_variant	c.-182T>C				0|4799	0|5960
NC_011375	242472	T	G	SNV	SPY49_RS01315	+	type I glyceraldehyde-3-phosphate dehydrogenase	protein_coding	upstream_gene_variant	c.-179T>G				0|4262	0|5252
NC_011375	242475	T	G	SNV	SPY49_RS01315	+	type I glyceraldehyde-3-phosphate dehydrogenase	protein_coding	upstream_gene_variant	c.-176T>G				0|4298	0|5267
NC_011375	242477	T	A	SNV	SPY49_RS01315	+	type I glyceraldehyde-3-phosphate dehydrogenase	protein_coding	upstream_gene_variant	c.-174T>A				0|4345	0|5316
NC_011375	242486	T	C	SNV	SPY49_RS01315	+	type I glyceraldehyde-3-phosphate dehydrogenase	protein_coding	upstream_gene_variant	c.-165T>C				0|4601	0|5626
NC_011375	243565	C	A	SNV	SPY49_RS01315	+	type I glyceraldehyde-3-phosphate dehydrogenase	protein_coding	synonymous_variant	c.915C>A	915/1011	p.Ser305Ser	305/336	0|4544	1|5810
NC_011375	243723	C	A	SNV	SPY49_RS01330	+	DUF2207 domain-containing protein	protein_coding	upstream_gene_variant	c.-2922C>A				2|4443	1|5633
NC_011375	243803	C	A	SNV	SPY49_RS01330	+	DUF2207 domain-containing protein	protein_coding	upstream_gene_variant	c.-2842C>A				1|4630	2|5616
NC_011375	243841	C	G	SNV	SPY49_RS01330	+	DUF2207 domain-containing protein	protein_coding	upstream_gene_variant	c.-2804C>G				8|4271	4|5221
NC_011375	245036	AG	A	DEL	SPY49_RS01325	-	ABC transporter substrate-binding protein/permease	protein_coding	frameshift_variant	c.1411delC	1411/1570	p.Leu471fs	471/522	0|4169	1|5586
NC_011375	245534	C	A	SNV	SPY49_RS01325	-	ABC transporter substrate-binding protein/permease	protein_coding	missense_variant	c.914G>T	914/1570	p.Gly305Val	305/522	2|4671	0|6001
NC_011375	245606	A	AT	INS	SPY49_RS01325	-	ABC transporter substrate-binding protein/permease	protein_coding	frameshift_variant	c.841dupA	841/1570	p.Met281fs	281/522	1|4575	0|5793
NC_011375	245620	GT	G	DEL	SPY49_RS01325	-	ABC transporter substrate-binding protein/permease	protein_coding	frameshift_variant	c.827delA	827/1570	p.Tyr276fs	276/522	0|4692	0|5917
NC_011375	245634	G	C	SNV	SPY49_RS01325	-	ABC transporter substrate-binding protein/permease	protein_coding	missense_variant	c.814C>G	814/1570	p.His272Asp	272/522	0|4722	0|5917
NC_011375	245778	A	C	SNV	SPY49_RS01325	-	ABC transporter substrate-binding protein/permease	protein_coding	missense_variant	c.670T>G	670/1570	p.Tyr224Asp	224/522	19|4314	29|5728
NC_011375	246430	T	A	SNV	SPY49_RS01325	-	ABC transporter substrate-binding protein/permease	protein_coding	synonymous_variant	c.18A>T	18/1570	p.Leu6Leu	6/522	0|4611	1|5784
NC_011375	246743	G	T	SNV	SPY49_RS01330	+	DUF2207 domain-containing protein	protein_coding	synonymous_variant	c.99G>T	99/1927	p.Gly33Gly	33/641	2|4482	4|5675
NC_011375	248455	CA	C	DEL	SPY49_RS01330	+	DUF2207 domain-containing protein	protein_coding	frameshift_variant	c.1812delA	1812/1927	p.Ter605fs	604/641	3|4070	0|5582
NC_011375	258203	T	C	SNV	SPY49_RS01375	-	serine hydrolase	protein_coding	missense_variant	c.73A>G	73/1182	p.Asn25Asp	25/393	0|4650	0|5871
NC_011375	258424	C	CA	INS	SPY49_RS01375	-	serine hydrolase	protein_coding	upstream_gene_variant	c.-150_-149insT				1|4766	6|5678
NC_011375	258595	AC	A	DEL	SPY49_RS01380	-	D-alanyl-D-alanine carboxypeptidase PBP3	protein_coding	frameshift_variant	c.1081delG	1081/1235	p.Val361fs	361/410	1|4816	0|5901
NC_011375	258630	AT	A	DEL	SPY49_RS01380	-	D-alanyl-D-alanine carboxypeptidase PBP3	protein_coding	frameshift_variant	c.1046delA	1046/1235	p.Asn349fs	349/410	0|4903	0|5918
NC_011375	258709	G	T	SNV	SPY49_RS01380	-	D-alanyl-D-alanine carboxypeptidase PBP3	protein_coding	missense_variant	c.968C>A	968/1235	p.Pro323Gln	323/410	0|4721	4|6013
NC_011375	273349	T	TA	INS	SPY49_RS01450	+	YqeG family HAD IIIA-type phosphatase	protein_coding	upstream_gene_variant	c.-547_-546insA				0|4445	1|5668
NC_011375	275949	C	G	SNV	SPY49_RS01465	+	nicotinate-nucleotide adenylyltransferase	protein_coding	missense_variant	c.4C>G	4/633	p.Pro2Ala	2/210	0|4462	1|5558
NC_011375	276010	C	A	SNV	SPY49_RS01465	+	nicotinate-nucleotide adenylyltransferase	protein_coding	missense_variant	c.65C>A	65/633	p.Thr22Asn	22/210	3|4325	1|5535
NC_011375	277801	C	A	SNV	SPY49_RS01480	+	class I SAM-dependent methyltransferase	protein_coding	missense_variant	c.209C>A	209/744	p.Ala70Asp	70/247	1|4177	1|5486
NC_011375	280942	A	AC	INS	SPY49_RS01495	+	amino acid ABC transporter substrate-binding protein	protein_coding	upstream_gene_variant	c.-123_-122insC				0|4822	0|5802
NC_011375	280948	CG	C	DEL	SPY49_RS01495	+	amino acid ABC transporter substrate-binding protein	protein_coding	upstream_gene_variant	c.-116delG				0|4883	0|5882
NC_011375	281150	CT	C	DEL	SPY49_RS01495	+	amino acid ABC transporter substrate-binding protein	protein_coding	frameshift_variant&stop_lost	c.88delT	88/843	p.Ter30fs	30/280	1|4949	1|6029
NC_011375	281219	T	TC	INS	SPY49_RS01495	+	amino acid ABC transporter substrate-binding protein	protein_coding	frameshift_variant	c.155_156insC	156/843	p.Tyr53fs	52/280	0|4813	0|5968
NC_011375	285646	G	A	SNV	SPY49_RS01515	-	branched-chain amino acid transport system II carrier protein	protein_coding	missense_variant	c.865C>T	865/1371	p.His289Tyr	289/456	0|4343	3|5561
NC_011375	286417	A	T	SNV	SPY49_RS01515	-	branched-chain amino acid transport system II carrier protein	protein_coding	missense_variant	c.94T>A	94/1371	p.Phe32Ile	32/456	0|4537	0|5673
NC_011375	286463	C	T	SNV	SPY49_RS01515	-	branched-chain amino acid transport system II carrier protein	protein_coding	synonymous_variant	c.48G>A	48/1371	p.Ala16Ala	16/456	0|4522	2|5619
NC_011375	286508	T	C	SNV	SPY49_RS01515	-	branched-chain amino acid transport system II carrier protein	protein_coding	initiator_codon_variant	c.3A>G	3/1371	p.Ile1?	1/456	0|4167	0|5214
NC_011375	286642	T	C	SNV	SPY49_RS01515	-	branched-chain amino acid transport system II carrier protein	protein_coding	upstream_gene_variant	c.-132A>G				0|3989	0|4721
NC_011375	286876	G	T	SNV	SPY49_RS01520	+	serine/threonine transporter SstT	protein_coding	missense_variant	c.132G>T	132/1215	p.Leu44Phe	44/404	1|4401	0|5362
NC_011375	286909	A	T	SNV	SPY49_RS01520	+	serine/threonine transporter SstT	protein_coding	synonymous_variant	c.165A>T	165/1215	p.Leu55Leu	55/404	0|4333	0|5397
NC_011375	286931	C	G	SNV	SPY49_RS01520	+	serine/threonine transporter SstT	protein_coding	missense_variant	c.187C>G	187/1215	p.His63Asp	63/404	0|3824	0|4854
NC_011375	286932	A	C	SNV	SPY49_RS01520	+	serine/threonine transporter SstT	protein_coding	missense_variant	c.188A>C	188/1215	p.His63Pro	63/404	0|3871	0|4903
NC_011375	286938	T	C	SNV	SPY49_RS01520	+	serine/threonine transporter SstT	protein_coding	missense_variant	c.194T>C	194/1215	p.Leu65Ser	65/404	0|3899	0|4922
NC_011375	286939	G	C	SNV	SPY49_RS01520	+	serine/threonine transporter SstT	protein_coding	missense_variant	c.195G>C	195/1215	p.Leu65Phe	65/404	0|3912	0|4942
NC_011375	286950	T	A	SNV	SPY49_RS01520	+	serine/threonine transporter SstT	protein_coding	missense_variant	c.206T>A	206/1215	p.Ile69Lys	69/404	0|4129	1|5128
NC_011375	286962	T	C	SNV	SPY49_RS01520	+	serine/threonine transporter SstT	protein_coding	missense_variant	c.218T>C	218/1215	p.Ile73Thr	73/404	0|4096	0|5186
NC_011375	287000	G	A	SNV	SPY49_RS01520	+	serine/threonine transporter SstT	protein_coding	missense_variant	c.256G>A	256/1215	p.Ala86Thr	86/404	0|4172	0|5246
NC_011375	287004	C	T	SNV	SPY49_RS01520	+	serine/threonine transporter SstT	protein_coding	missense_variant	c.260C>T	260/1215	p.Ser87Phe	87/404	1|4120	0|5203
NC_011375	288305	G	T	SNV	SPY49_RS01525	-	potassium uptake transporter gating subunit KtrA	protein_coding	missense_variant	c.384C>A	384/675	p.Asn128Lys	128/224	0|4504	0|6007
NC_011375	290205	A	T	SNV	SPY49_RS01535	-	16S rRNA (guanine(527)-N(7))-methyltransferase RsmG	protein_coding	missense_variant	c.667T>A	667/714	p.Tyr223Asn	223/237	0|4751	0|5925
NC_011375	290209	G	T	SNV	SPY49_RS01535	-	16S rRNA (guanine(527)-N(7))-methyltransferase RsmG	protein_coding	synonymous_variant	c.663C>A	663/714	p.Thr221Thr	221/237	0|4764	0|5928
NC_011375	293639	G	C	SNV	SPY49_RS01555	+	two-component system response regulator CovR	protein_coding	missense_variant	c.85G>C	85/687	p.Val29Leu	29/228	2357|543	-
NC_011375	293640	T	C	SNV	SPY49_RS01555	+	two-component system response regulator CovR	protein_coding	missense_variant	c.86T>C	86/687	p.Val29Ala	29/228	2357|543	-
NC_011375	293652	G	T	SNV	SPY49_RS01555	+	two-component system response regulator CovR	protein_coding	missense_variant	c.98G>T	98/687	p.Gly33Val	33/228	1|3017	2|4653
NC_011375	293672	A	G	SNV	SPY49_RS01555	+	two-component system response regulator CovR	protein_coding	missense_variant	c.118A>G	118/687	p.Lys40Glu	40/228	1|3207	0|4809
NC_011375	294881	A	T	SNV	SPY49_RS01560	+	two-component system sensor histidine kinase CovS	protein_coding	missense_variant	c.635A>T	635/1503	p.Asn212Ile	212/500	0|4362	0|5606
NC_011375	318160	G	GT	INS	SPY49_RS01680	+	pseudouridine synthase	protein_coding	frameshift_variant	c.390dupT	391/723	p.Ile131fs	131/240	1|4146	6|5321
NC_011375	318195	GA	G	DEL	SPY49_RS01680	+	pseudouridine synthase	protein_coding	frameshift_variant	c.428delA	428/723	p.Asn143fs	143/240	0|4124	0|5300
NC_011375	318396	G	T	SNV	SPY49_RS01680	+	pseudouridine synthase	protein_coding	missense_variant	c.624G>T	624/723	p.Leu208Phe	208/240	2|3905	3|5048
NC_011375	320279	AG	A	DEL	SPY49_RS01695	+	ECF transporter S component	protein_coding	frameshift_variant	c.493delG	493/565	p.Val165fs	165/187	0|4467	0|5421
NC_011375	320371	AC	A	DEL	SPY49_RS01700	+	phosphatase PAP2 family protein	protein_coding	upstream_gene_variant	c.-17delC				4|4410	2|5522
NC_011375	320520	A	AT	INS	SPY49_RS01700	+	phosphatase PAP2 family protein	protein_coding	frameshift_variant	c.133dupT	134/623	p.Ser45fs	45/206	1|4401	1|5623
NC_011375	321573	G	A	SNV	SPY49_RS01705	+	TIGR01212 family radical SAM protein	protein_coding	missense_variant	c.271G>A	271/921	p.Ala91Thr	91/306	1|4313	0|5645
NC_011375	332406	C	A	SNV	SPY49_RS01755	-	UDP-N-acetylmuramoyl-L-alanyl-D-glutamate--L-lysine ligase	protein_coding	missense_variant	c.59G>T	59/1446	p.Gly20Val	20/481	0|4411	0|5540
NC_011375	334327	G	T	SNV	SPY49_RS01745	-	iron-hydroxamate ABC transporter substrate-binding protein	protein_coding	upstream_gene_variant	c.-4362C>A				4|4190	9|5195
NC_011375	334344	G	GT	INS	SPY49_RS01745	-	iron-hydroxamate ABC transporter substrate-binding protein	protein_coding	upstream_gene_variant	c.-4380_-4379insA				0|4055	1|5363
NC_011375	334922	C	A	SNV	SPY49_RS01765	+	uracil phosphoribosyltransferase	protein_coding	missense_variant	c.570C>A	570/630	p.Asp190Glu	190/209	1|4533	3|5778
NC_011375	334974	C	A	SNV	SPY49_RS01765	+	uracil phosphoribosyltransferase	protein_coding	missense_variant	c.622C>A	622/630	p.Pro208Thr	208/209	0|4693	1|5923
NC_011375	334988	C	A	SNV	SPY49_RS01750	-	ABC transporter ATP-binding protein	protein_coding	upstream_gene_variant	c.-4215G>T				0|4741	1|6053
NC_011375	341514	GC	G	DEL	SPY49_RS01810	-	copper homeostasis protein CutC	protein_coding	upstream_gene_variant	c.-225delG				5|4012	11|4842
NC_011375	347298	G	T	SNV	SPY49_RS01835	+	CXC chemokine-degrading serine protease SpyCEP	protein_coding	synonymous_variant	c.2766G>T	2766/4944	p.Gly922Gly	922/1647	2|4578	0|5888
NC_011375	349605	C	A	SNV	SPY49_RS01840	+	YoaK family protein	protein_coding	upstream_gene_variant	c.-644C>A				1|4187	0|5704
NC_011375	350212	G	T	SNV	SPY49_RS01840	+	YoaK family protein	protein_coding	upstream_gene_variant	c.-37G>T				3|4237	2|5638
NC_011375	358516	A	T	SNV	SPY49_RS01865	-	ADP-ribosyltransferase	protein_coding	upstream_gene_variant	c.-256T>A				4376|350	-
NC_011375	358640	T	C	SNV	SPY49_RS01865	-	ADP-ribosyltransferase	protein_coding	upstream_gene_variant	c.-380A>G				2034|3525	2354|3930
NC_011375	358641	T	G	SNV	SPY49_RS01865	-	ADP-ribosyltransferase	protein_coding	upstream_gene_variant	c.-381A>C				2034|3525	2354|3930
NC_011375	358697	T	C	SNV	SPY49_RS01865	-	ADP-ribosyltransferase	protein_coding	upstream_gene_variant	c.-437A>G				3873|435	4564|452
NC_011375	358698	A	G	SNV	SPY49_RS01865	-	ADP-ribosyltransferase	protein_coding	upstream_gene_variant	c.-438T>C				3873|401	4565|452
NC_011375	358702	C	CA	INS	SPY49_RS01865	-	ADP-ribosyltransferase	protein_coding	upstream_gene_variant	c.-443_-442insT				3796|403	4498|420
NC_011375	358708	G	A	SNV	SPY49_RS01865	-	ADP-ribosyltransferase	protein_coding	upstream_gene_variant	c.-448C>T				3670|311	4352|317
NC_011375	358712	G	A	SNV	SPY49_RS01865	-	ADP-ribosyltransferase	protein_coding	upstream_gene_variant	c.-452C>T				0|3824	1|4506
NC_011375	358722	G	A	SNV	SPY49_RS01865	-	ADP-ribosyltransferase	protein_coding	upstream_gene_variant	c.-462C>T				2|3595	0|4412
NC_011375	358735	C	A	SNV	SPY49_RS01865	-	ADP-ribosyltransferase	protein_coding	upstream_gene_variant	c.-475G>T				0|3561	0|4365
NC_011375	358741	C	A	SNV	SPY49_RS01865	-	ADP-ribosyltransferase	protein_coding	upstream_gene_variant	c.-481G>T				0|3537	3|4200
NC_011375	358771	G	C	SNV	SPY49_RS01865	-	ADP-ribosyltransferase	protein_coding	upstream_gene_variant	c.-511C>G				1|3154	3|3877
NC_011375	358773	TG	T	DEL	SPY49_RS01865	-	ADP-ribosyltransferase	protein_coding	upstream_gene_variant	c.-514delC				1|3189	0|3990
NC_011375	358779	G	C	SNV	SPY49_RS01865	-	ADP-ribosyltransferase	protein_coding	upstream_gene_variant	c.-519C>G				0|3217	1|3943
NC_011375	358790	C	A	SNV	SPY49_RS01865	-	ADP-ribosyltransferase	protein_coding	upstream_gene_variant	c.-530G>T				0|3336	0|4172
NC_011375	358795	G	T	SNV	SPY49_RS01865	-	ADP-ribosyltransferase	protein_coding	upstream_gene_variant	c.-535C>A				0|3269	0|4085
NC_011375	358797	T	C	SNV	SPY49_RS01865	-	ADP-ribosyltransferase	protein_coding	upstream_gene_variant	c.-537A>G				0|3236	0|4038
NC_011375	358820	C	G	SNV	SPY49_RS01865	-	ADP-ribosyltransferase	protein_coding	upstream_gene_variant	c.-560G>C				0|2667	0|3319
NC_011375	358823	A	G	SNV	SPY49_RS01865	-	ADP-ribosyltransferase	protein_coding	upstream_gene_variant	c.-563T>C				0|2623	0|3256
NC_011375	358826	C	G	SNV	SPY49_RS01865	-	ADP-ribosyltransferase	protein_coding	upstream_gene_variant	c.-566G>C				0|2564	0|3190
NC_011375	358828	A	T	SNV	SPY49_RS01865	-	ADP-ribosyltransferase	protein_coding	upstream_gene_variant	c.-568T>A				0|2572	0|3223
NC_011375	358832	G	A	SNV	SPY49_RS01865	-	ADP-ribosyltransferase	protein_coding	upstream_gene_variant	c.-572C>T				3|2609	0|3322
NC_011375	358835	T	A	SNV	SPY49_RS01865	-	ADP-ribosyltransferase	protein_coding	upstream_gene_variant	c.-575A>T				0|2678	0|3373
NC_011375	358852	G	A	SNV	SPY49_RS01865	-	ADP-ribosyltransferase	protein_coding	upstream_gene_variant	c.-592C>T				0|3184	0|4131
NC_011375	358872	T	A	SNV	SPY49_RS01865	-	ADP-ribosyltransferase	protein_coding	upstream_gene_variant	c.-612A>T				0|3773	0|4896
NC_011375	358892	A	AG	INS	SPY49_RS01865	-	ADP-ribosyltransferase	protein_coding	upstream_gene_variant	c.-633_-632insC				1|3697	0|4828
NC_011375	359124	AC	A	DEL	SPY49_RS09470	+	hypothetical protein	protein_coding	frameshift_variant	c.14delC	14/204	p.Thr5fs	5/67	0|4292	0|5592
NC_011375	359473	G	A	SNV	SPY49_RS01865	-	ADP-ribosyltransferase	protein_coding	upstream_gene_variant	c.-1213C>T				-	5447|790
NC_011375	360686	C	A	SNV	SPY49_RS01875	-	ISL3 family transposase	protein_coding	missense_variant	c.138G>T	138/1256	p.Trp46Cys	46/417	1|4598	3|5848
NC_011375	361222	G	A	SNV	SPY49_RS01865	-	ADP-ribosyltransferase	protein_coding	upstream_gene_variant	c.-2962C>T				4480|532	5355|620
NC_011375	361225	G	T	SNV	SPY49_RS01865	-	ADP-ribosyltransferase	protein_coding	upstream_gene_variant	c.-2965C>A				4466|553	5335|640
NC_011375	361270	A	C	SNV	SPY49_RS01865	-	ADP-ribosyltransferase	protein_coding	upstream_gene_variant	c.-3010T>G				4103|1192	4734|1522
NC_011375	361290	G	A	SNV	SPY49_RS01865	-	ADP-ribosyltransferase	protein_coding	upstream_gene_variant	c.-3030C>T				4000|1565	4590|1928
NC_011375	361316	CA	C	DEL	SPY49_RS01865	-	ADP-ribosyltransferase	protein_coding	upstream_gene_variant	c.-3057delT				1|5884	0|6518
NC_011375	361373	T	C	SNV	SPY49_RS09675	+	hypothetical protein	protein_coding	synonymous_variant	c.31T>C	31/270	p.Leu11Leu	11/89	3749|2729	3993|2963
NC_011375	361423	T	G	SNV	SPY49_RS09675	+	hypothetical protein	protein_coding	missense_variant	c.81T>G	81/270	p.His27Gln	27/89	1|4368	0|4843
NC_011375	361483	C	G	SNV	SPY49_RS09675	+	hypothetical protein	protein_coding	synonymous_variant	c.141C>G	141/270	p.Val47Val	47/89	1|4278	0|5107
NC_011375	361517	AG	A	DEL	SPY49_RS09675	+	hypothetical protein	protein_coding	frameshift_variant	c.176delG	176/270	p.Ser59fs	59/89	0|3818	3|4741
NC_011375	361520	GT	G	DEL	SPY49_RS09675	+	hypothetical protein	protein_coding	frameshift_variant	c.179delT	179/270	p.Val60fs	60/89	0|3804	0|4759
NC_011375	361758	T	G	SNV	SPY49_RS01865	-	ADP-ribosyltransferase	protein_coding	upstream_gene_variant	c.-3498A>C				2|4132	5|5411
NC_011375	362785	T	A	SNV	SPY49_RS01865	-	ADP-ribosyltransferase	protein_coding	upstream_gene_variant	c.-4525A>T				84|4058	95|5046
NC_011375	362786	T	A	SNV	SPY49_RS01865	-	ADP-ribosyltransferase	protein_coding	upstream_gene_variant	c.-4526A>T				84|4060	95|5047
NC_011375	362787	T	A	SNV	SPY49_RS01865	-	ADP-ribosyltransferase	protein_coding	upstream_gene_variant	c.-4527A>T				84|4058	95|5047
NC_011375	363076	G	GC	INS	SPY49_RS01895	+	hypothetical protein	protein_coding	frameshift_variant	c.190_191insC	191/232	p.Val64fs	64/76	0|3750	0|4980
NC_011375	363087	G	GT	INS	SPY49_RS01895	+	hypothetical protein	protein_coding	frameshift_variant	c.201_202insT	202/232	p.Val68fs	68/76	0|3829	0|5089
NC_011375	363118	AC	A	DEL	SPY49_RS01865	-	ADP-ribosyltransferase	protein_coding	upstream_gene_variant	c.-4859delG				1|3733	1|4975
NC_011375	363134	C	T	SNV	SPY49_RS01865	-	ADP-ribosyltransferase	protein_coding	upstream_gene_variant	c.-4874G>A				1|3838	2|5007
NC_011375	363604	TC	T	DEL	SPY49_RS01900	-	hypothetical protein	protein_coding	frameshift_variant	c.17delG	17/390	p.Arg6fs	6/129	0|4220	0|5491
NC_011375	363646	A	G	SNV	SPY49_RS01875	-	ISL3 family transposase	protein_coding	upstream_gene_variant	c.-2823T>C				0|4313	0|5510
NC_011375	363655	G	A	SNV	SPY49_RS01875	-	ISL3 family transposase	protein_coding	upstream_gene_variant	c.-2832C>T				0|4110	0|5263
NC_011375	363660	CGA	C	DEL	SPY49_RS01875	-	ISL3 family transposase	protein_coding	upstream_gene_variant	c.-2839_-2838delTC				0|4002	0|5130
NC_011375	363663	A	T	SNV	SPY49_RS01875	-	ISL3 family transposase	protein_coding	upstream_gene_variant	c.-2840T>A				0|3742	2|4742
NC_011375	372211	C	A	SNV	SPY49_RS01965	-	primase alpha helix C-terminal domain-containing protein	protein_coding	missense_variant	c.80G>T	80/858	p.Gly27Val	27/285	1|4511	2|5739
NC_011375	373767	G	GA	INS	SPY49_RS09105	-	DUF2292 domain-containing protein	protein_coding	upstream_gene_variant	c.-4907_-4906insT				1|4144	4|5255
NC_011375	376891	C	A	SNV	SPY49_RS01965	-	primase alpha helix C-terminal domain-containing protein	protein_coding	upstream_gene_variant	c.-4601G>T				0|4394	0|5540
NC_011375	376902	T	C	SNV	SPY49_RS01965	-	primase alpha helix C-terminal domain-containing protein	protein_coding	upstream_gene_variant	c.-4612A>G				0|4429	0|5560
NC_011375	376907	TC	T	DEL	SPY49_RS01965	-	primase alpha helix C-terminal domain-containing protein	protein_coding	upstream_gene_variant	c.-4618delG				0|4388	0|5494
NC_011375	376919	G	T	SNV	SPY49_RS01965	-	primase alpha helix C-terminal domain-containing protein	protein_coding	upstream_gene_variant	c.-4629C>A				0|4411	0|5549
NC_011375	376926	C	T	SNV	SPY49_RS01965	-	primase alpha helix C-terminal domain-containing protein	protein_coding	upstream_gene_variant	c.-4636G>A				0|4388	0|5507
NC_011375	376931	G	C	SNV	SPY49_RS01965	-	primase alpha helix C-terminal domain-containing protein	protein_coding	upstream_gene_variant	c.-4641C>G				0|4236	0|5337
NC_011375	376934	G	T	SNV	SPY49_RS01965	-	primase alpha helix C-terminal domain-containing protein	protein_coding	upstream_gene_variant	c.-4644C>A				0|4138	0|5222
NC_011375	377013	A	C	SNV	SPY49_RS01965	-	primase alpha helix C-terminal domain-containing protein	protein_coding	upstream_gene_variant	c.-4723T>G				1|4301	0|5381
NC_011375	377016	C	T	SNV	SPY49_RS01965	-	primase alpha helix C-terminal domain-containing protein	protein_coding	upstream_gene_variant	c.-4726G>A				4|4168	0|5389
NC_011375	377063	A	T	SNV	SPY49_RS01965	-	primase alpha helix C-terminal domain-containing protein	protein_coding	upstream_gene_variant	c.-4773T>A				1|4415	0|5394
NC_011375	377092	A	T	SNV	SPY49_RS01965	-	primase alpha helix C-terminal domain-containing protein	protein_coding	upstream_gene_variant	c.-4802T>A				0|4551	0|5462
NC_011375	377101	A	T	SNV	SPY49_RS01965	-	primase alpha helix C-terminal domain-containing protein	protein_coding	upstream_gene_variant	c.-4811T>A				0|4510	3|5339
NC_011375	377156	T	A	SNV	SPY49_RS01965	-	primase alpha helix C-terminal domain-containing protein	protein_coding	upstream_gene_variant	c.-4866A>T				0|4353	0|5263
NC_011375	377205	T	C	SNV	SPY49_RS01965	-	primase alpha helix C-terminal domain-containing protein	protein_coding	upstream_gene_variant	c.-4915A>G				0|4401	0|5483
NC_011375	377215	A	G	SNV	SPY49_RS01965	-	primase alpha helix C-terminal domain-containing protein	protein_coding	upstream_gene_variant	c.-4925T>C				0|4479	0|5597
NC_011375	377241	A	C	SNV	SPY49_RS01965	-	primase alpha helix C-terminal domain-containing protein	protein_coding	upstream_gene_variant	c.-4951T>G				1|4311	1|5427
NC_011375	377259	T	A	SNV	SPY49_RS01965	-	primase alpha helix C-terminal domain-containing protein	protein_coding	upstream_gene_variant	c.-4969A>T				0|4365	0|5459
NC_011375	377267	G	A	SNV	SPY49_RS01965	-	primase alpha helix C-terminal domain-containing protein	protein_coding	upstream_gene_variant	c.-4977C>T				0|4495	0|5608
NC_011375	377275	T	A	SNV	SPY49_RS01965	-	primase alpha helix C-terminal domain-containing protein	protein_coding	upstream_gene_variant	c.-4985A>T				0|4438	0|5495
NC_011375	377768	A	G	SNV	SPY49_RS02015	+	3-oxoacyl-ACP reductase	protein_coding	missense_variant	c.178A>G	178/699	p.Lys60Glu	60/232	0|4242	0|5362
NC_011375	380239	G	T	SNV	SPY49_RS02025	+	MFS transporter	protein_coding	missense_variant	c.583G>T	583/1338	p.Val195Phe	195/445	0|4408	1|5730
NC_011375	380245	G	T	SNV	SPY49_RS02025	+	MFS transporter	protein_coding	missense_variant	c.589G>T	589/1338	p.Val197Phe	197/445	0|4427	0|5796
NC_011375	380271	G	C	SNV	SPY49_RS02025	+	MFS transporter	protein_coding	synonymous_variant	c.615G>C	615/1338	p.Gly205Gly	205/445	1|4202	0|5580
NC_011375	380274	G	T	SNV	SPY49_RS02025	+	MFS transporter	protein_coding	synonymous_variant	c.618G>T	618/1338	p.Gly206Gly	206/445	1|4201	0|5531
NC_011375	380322	G	T	SNV	SPY49_RS02025	+	MFS transporter	protein_coding	synonymous_variant	c.666G>T	666/1338	p.Gly222Gly	222/445	1|4192	1|5667
NC_011375	380372	G	C	SNV	SPY49_RS02025	+	MFS transporter	protein_coding	missense_variant	c.716G>C	716/1338	p.Cys239Ser	239/445	0|4097	0|5677
NC_011375	380380	G	C	SNV	SPY49_RS02025	+	MFS transporter	protein_coding	missense_variant	c.724G>C	724/1338	p.Gly242Arg	242/445	0|4002	4|5463
NC_011375	380381	G	A	SNV	SPY49_RS02025	+	MFS transporter	protein_coding	missense_variant	c.725G>A	725/1338	p.Gly242Glu	242/445	0|3978	0|5486
NC_011375	380399	G	T	SNV	SPY49_RS02025	+	MFS transporter	protein_coding	missense_variant	c.743G>T	743/1338	p.Gly248Val	248/445	0|3847	4|5179
NC_011375	380401	G	T	SNV	SPY49_RS02025	+	MFS transporter	protein_coding	missense_variant	c.745G>T	745/1338	p.Val249Phe	249/445	0|3847	0|5307
NC_011375	380460	A	T	SNV	SPY49_RS02025	+	MFS transporter	protein_coding	synonymous_variant	c.804A>T	804/1338	p.Arg268Arg	268/445	0|4021	0|5587
NC_011375	380590	A	G	SNV	SPY49_RS02025	+	MFS transporter	protein_coding	missense_variant	c.934A>G	934/1338	p.Thr312Ala	312/445	0|4473	0|5795
NC_011375	380598	G	T	SNV	SPY49_RS02025	+	MFS transporter	protein_coding	synonymous_variant	c.942G>T	942/1338	p.Arg314Arg	314/445	0|4441	1|5715
NC_011375	380642	G	T	SNV	SPY49_RS02025	+	MFS transporter	protein_coding	missense_variant	c.986G>T	986/1338	p.Gly329Val	329/445	0|4386	0|5719
NC_011375	381129	A	AT	INS	SPY49_RS02030	+	bifunctional UDP-N-acetylglucosamine diphosphorylase/glucosamine-1-phosphate N-acetyltransferase GlmU	protein_coding	upstream_gene_variant	c.-38_-37insT				1|4226	3|5364
NC_011375	381273	G	T	SNV	SPY49_RS02030	+	bifunctional UDP-N-acetylglucosamine diphosphorylase/glucosamine-1-phosphate N-acetyltransferase GlmU	protein_coding	missense_variant	c.107G>T	107/1383	p.Gly36Val	36/460	0|4573	0|5931
NC_011375	381285	G	T	SNV	SPY49_RS02030	+	bifunctional UDP-N-acetylglucosamine diphosphorylase/glucosamine-1-phosphate N-acetyltransferase GlmU	protein_coding	missense_variant	c.119G>T	119/1383	p.Gly40Val	40/460	0|4572	0|5934
NC_011375	381335	A	G	SNV	SPY49_RS02030	+	bifunctional UDP-N-acetylglucosamine diphosphorylase/glucosamine-1-phosphate N-acetyltransferase GlmU	protein_coding	missense_variant	c.169A>G	169/1383	p.Lys57Glu	57/460	0|4579	0|5854
NC_011375	381348	G	C	SNV	SPY49_RS02030	+	bifunctional UDP-N-acetylglucosamine diphosphorylase/glucosamine-1-phosphate N-acetyltransferase GlmU	protein_coding	missense_variant	c.182G>C	182/1383	p.Gly61Ala	61/460	0|4532	0|5848
NC_011375	381351	G	T	SNV	SPY49_RS02030	+	bifunctional UDP-N-acetylglucosamine diphosphorylase/glucosamine-1-phosphate N-acetyltransferase GlmU	protein_coding	missense_variant	c.185G>T	185/1383	p.Gly62Val	62/460	0|4422	0|5706
NC_011375	384614	C	A	SNV	SPY49_RS02060	+	metal ABC transporter substrate-binding protein	protein_coding	upstream_gene_variant	c.-868C>A				1|4447	1|5607
NC_011375	384927	C	A	SNV	SPY49_RS02055	-	metal-dependent transcriptional regulator	protein_coding	missense_variant	c.410G>T	410/648	p.Gly137Val	137/215	6|4228	1|5501
NC_011375	385039	C	G	SNV	SPY49_RS02055	-	metal-dependent transcriptional regulator	protein_coding	missense_variant	c.298G>C	298/648	p.Val100Leu	100/215	2961|1070	-
NC_011375	385519	A	T	SNV	SPY49_RS02060	+	metal ABC transporter substrate-binding protein	protein_coding	stop_lost	c.38A>T	38/933	p.Ter13Leuext*?	13/310	0|3562	0|3970
NC_011375	385528	C	T	SNV	SPY49_RS02060	+	metal ABC transporter substrate-binding protein	protein_coding	missense_variant	c.47C>T	47/933	p.Ser16Phe	16/310	0|3489	0|3870
NC_011375	385532	A	T	SNV	SPY49_RS02060	+	metal ABC transporter substrate-binding protein	protein_coding	synonymous_variant	c.51A>T	51/933	p.Leu17Leu	17/310	0|3280	0|3627
NC_011375	385534	C	T	SNV	SPY49_RS02060	+	metal ABC transporter substrate-binding protein	protein_coding	missense_variant	c.53C>T	53/933	p.Ser18Leu	18/310	0|3234	3|3551
NC_011375	386582	T	TC	INS	SPY49_RS02065	+	metal ABC transporter ATP-binding protein	protein_coding	frameshift_variant	c.106dupC	107/726	p.Leu36fs	36/241	0|4542	0|5739
NC_011375	386589	GA	G	DEL	SPY49_RS02065	+	metal ABC transporter ATP-binding protein	protein_coding	frameshift_variant	c.114delA	114/726	p.Ala39fs	38/241	0|4621	0|5854
NC_011375	387502	A	T	SNV	SPY49_RS02070	+	metal ABC transporter permease	protein_coding	missense_variant	c.299A>T	299/855	p.Tyr100Phe	100/284	0|4633	1|5812
NC_011375	387541	C	T	SNV	SPY49_RS02070	+	metal ABC transporter permease	protein_coding	missense_variant	c.338C>T	338/855	p.Ala113Val	113/284	1|4740	0|5862
NC_011375	387554	A	G	SNV	SPY49_RS02070	+	metal ABC transporter permease	protein_coding	synonymous_variant	c.351A>G	351/855	p.Ser117Ser	117/284	0|4753	0|5945
NC_011375	388269	G	T	SNV	SPY49_RS02075	-	peptidylprolyl isomerase	protein_coding	missense_variant	c.744C>A	744/807	p.Asn248Lys	248/268	1|4625	1|5929
NC_011375	388310	T	C	SNV	SPY49_RS02075	-	peptidylprolyl isomerase	protein_coding	missense_variant	c.703A>G	703/807	p.Ile235Val	235/268	0|4683	2|5855
NC_011375	388509	G	A	SNV	SPY49_RS02075	-	peptidylprolyl isomerase	protein_coding	synonymous_variant	c.504C>T	504/807	p.Gly168Gly	168/268	1|4360	1|5663
NC_011375	388803	C	T	SNV	SPY49_RS02075	-	peptidylprolyl isomerase	protein_coding	synonymous_variant	c.210G>A	210/807	p.Glu70Glu	70/268	1|4497	1|5884
NC_011375	393592	A	T	SNV	SPY49_RS02075	-	peptidylprolyl isomerase	protein_coding	upstream_gene_variant	c.-4580T>A				0|5021	0|6133
NC_011375	393607	G	T	SNV	SPY49_RS02075	-	peptidylprolyl isomerase	protein_coding	upstream_gene_variant	c.-4595C>A				6|4765	0|5815
NC_011375	393608	G	T	SNV	SPY49_RS02075	-	peptidylprolyl isomerase	protein_coding	upstream_gene_variant	c.-4596C>A				6|4767	0|5855
NC_011375	393622	G	A	SNV	SPY49_RS02075	-	peptidylprolyl isomerase	protein_coding	upstream_gene_variant	c.-4610C>T				0|4970	1|6054
NC_011375	393685	G	T	SNV	SPY49_RS02075	-	peptidylprolyl isomerase	protein_coding	upstream_gene_variant	c.-4673C>A				2|4939	1|6126
NC_011375	396228	T	C	SNV	SPY49_RS02115	+	peptide-methionine (S)-S-oxide reductase MsrA	protein_coding	synonymous_variant	c.33T>C	33/510	p.Phe11Phe	11/169	0|4276	0|5622
NC_011375	400132	G	T	SNV	SPY49_RS02130	+	oleate hydratase	protein_coding	missense_variant	c.1577G>T	1577/1773	p.Gly526Val	526/590	0|4384	2|5668
NC_011375	400149	C	G	SNV	SPY49_RS02130	+	oleate hydratase	protein_coding	missense_variant	c.1594C>G	1594/1773	p.Gln532Glu	532/590	0|4462	0|5774
NC_011375	400153	G	T	SNV	SPY49_RS02130	+	oleate hydratase	protein_coding	missense_variant	c.1598G>T	1598/1773	p.Gly533Val	533/590	0|4507	4|5739
NC_011375	402162	G	C	SNV	SPY49_RS02145	+	rRNA maturation RNase YbeY	protein_coding	upstream_gene_variant	c.-157G>C				1|4756	1|5835
NC_011375	409108	TG	T	DEL	SPY49_RS02205	+	hypothetical protein	protein_coding	frameshift_variant	c.340delG	340/403	p.Asp114fs	114/133	0|4395	0|4975
NC_011375	424939	A	G	SNV	SPY49_RS02290	-	glycosyltransferase family 2 protein	protein_coding	missense_variant	c.806T>C	806/927	p.Phe269Ser	269/308	0|4449	0|5541
NC_011375	424944	G	A	SNV	SPY49_RS02290	-	glycosyltransferase family 2 protein	protein_coding	synonymous_variant	c.801C>T	801/927	p.Thr267Thr	267/308	0|4392	4|5410
NC_011375	424980	G	T	SNV	SPY49_RS02290	-	glycosyltransferase family 2 protein	protein_coding	missense_variant	c.765C>A	765/927	p.Asn255Lys	255/308	0|3923	0|4972
NC_011375	424981	T	A	SNV	SPY49_RS02290	-	glycosyltransferase family 2 protein	protein_coding	missense_variant	c.764A>T	764/927	p.Asn255Ile	255/308	0|3923	2|4912
NC_011375	425101	T	C	SNV	SPY49_RS02290	-	glycosyltransferase family 2 protein	protein_coding	missense_variant	c.644A>G	644/927	p.Gln215Arg	215/308	0|4039	0|5123
NC_011375	444459	GC	G	DEL	SPY49_RS02380	+	ribonuclease III	protein_coding	upstream_gene_variant	c.-23delC				1|3958	0|4974
NC_011375	448738	G	GT	INS	SPY49_RS09490	+	peptide pheromone SHP3	protein_coding	upstream_gene_variant	c.-1156_-1155insT				3|3954	5|5131
NC_011375	448837	G	GC	INS	SPY49_RS09490	+	peptide pheromone SHP3	protein_coding	upstream_gene_variant	c.-1057_-1056insC				0|4201	42|5224
NC_011375	448845	A	AT	INS	SPY49_RS09490	+	peptide pheromone SHP3	protein_coding	upstream_gene_variant	c.-1049_-1048insT				0|4222	0|5287
NC_011375	448850	G	GT	INS	SPY49_RS09490	+	peptide pheromone SHP3	protein_coding	upstream_gene_variant	c.-1044_-1043insT				2|4073	0|5227
NC_011375	448882	A	AG	INS	SPY49_RS09490	+	peptide pheromone SHP3	protein_coding	upstream_gene_variant	c.-1012_-1011insG				1|3990	0|4985
NC_011375	448899	A	T	SNV	SPY49_RS09490	+	peptide pheromone SHP3	protein_coding	upstream_gene_variant	c.-995A>T				2|3931	0|5014
NC_011375	448901	A	G	SNV	SPY49_RS09490	+	peptide pheromone SHP3	protein_coding	upstream_gene_variant	c.-993A>G				0|4009	0|5002
NC_011375	449081	A	T	SNV	SPY49_RS02390	-	quorum-sensing system transcriptional regulator Rgg3	protein_coding	missense_variant	c.734T>A	734/852	p.Leu245Gln	245/283	0|4610	0|5747
NC_011375	449122	A	T	SNV	SPY49_RS02390	-	quorum-sensing system transcriptional regulator Rgg3	protein_coding	synonymous_variant	c.693T>A	693/852	p.Thr231Thr	231/283	0|4621	1|5724
NC_011375	453888	T	A	SNV	SPY49_RS02415	+	methionine adenosyltransferase	protein_coding	missense_variant	c.371T>A	371/1200	p.Ile124Asn	124/399	0|3728	0|4751
NC_011375	455601	T	A	SNV	SPY49_RS02420	+	serine/threonine protein kinase	protein_coding	stop_lost	c.901T>A	901/957	p.Ter301Lysext*?	301/318	0|3836	0|4864
NC_011375	455618	C	G	SNV	SPY49_RS02420	+	serine/threonine protein kinase	protein_coding	synonymous_variant	c.918C>G	918/957	p.Thr306Thr	306/318	0|3855	2|4773
NC_011375	455621	C	A	SNV	SPY49_RS02420	+	serine/threonine protein kinase	protein_coding	synonymous_variant	c.921C>A	921/957	p.Pro307Pro	307/318	0|3888	0|4891
NC_011375	455655	T	A	SNV	SPY49_RS02420	+	serine/threonine protein kinase	protein_coding	stop_lost&splice_region_variant	c.955T>A	955/957	p.Ter319Lysext*?	319/318	0|4002	2|5007
NC_011375	458037	G	T	SNV	SPY49_RS02435	+	UDP-glucose/GDP-mannose dehydrogenase family protein	protein_coding	missense_variant	c.632G>T	632/1158	p.Trp211Leu	211/385	0|4327	2|5582
NC_011375	459739	G	C	SNV	SPY49_RS02440	+	MFS transporter	protein_coding	synonymous_variant	c.1092G>C	1092/1208	p.Gly364Gly	364/401	1|2886	0|2603
NC_011375	459753	G	C	SNV	SPY49_RS02440	+	MFS transporter	protein_coding	missense_variant	c.1106G>C	1106/1208	p.Gly369Ala	369/401	0|2805	0|2463
NC_011375	459779	C	CT	INS	SPY49_RS02440	+	MFS transporter	protein_coding	frameshift_variant	c.1136dupT	1137/1208	p.Leu379fs	379/401	1|2465	1|2073
NC_011375	465982	G	A	SNV	SPY49_RS02490	+	asparagine synthetase A	protein_coding	missense_variant	c.216G>A	216/690	p.Met72Ile	72/229	1|4478	0|5394
NC_011375	466077	G	C	SNV	SPY49_RS02490	+	asparagine synthetase A	protein_coding	missense_variant	c.311G>C	311/690	p.Gly104Ala	104/229	0|4388	1|5423
NC_011375	466256	G	T	SNV	SPY49_RS02490	+	asparagine synthetase A	protein_coding	stop_gained	c.490G>T	490/690	p.Gly164*	164/229	1|4539	3|5722
NC_011375	469522	T	C	SNV	SPY49_RS02505	+	histidyl-tRNA synthetase	protein_coding	missense_variant	c.539T>C	539/960	p.Leu180Ser	180/319	1|4311	0|5271
NC_011375	470244	G	C	SNV	SPY49_RS02520	+	Cof-type HAD-IIB family hydrolase	protein_coding	upstream_gene_variant	c.-1500G>C				0|4755	1|5688
NC_011375	474319	C	T	SNV	SPY49_RS02530	+	signal recognition particle-docking protein FtsY	protein_coding	synonymous_variant	c.951C>T	951/1551	p.Phe317Phe	317/516	3|4152	2|5705
NC_011375	489297	GC	G	DEL	SPY49_RS09145	-	DUF3270 domain-containing protein	protein_coding	frameshift_variant	c.135delG	135/288	p.Arg46fs	45/95	0|4126	1|5531
NC_011375	489388	CA	C	DEL	SPY49_RS09145	-	DUF3270 domain-containing protein	protein_coding	frameshift_variant	c.44delT	44/288	p.Leu15fs	15/95	0|4222	0|5458
NC_011375	489395	GT	G	DEL	SPY49_RS09145	-	DUF3270 domain-containing protein	protein_coding	frameshift_variant	c.37delA	37/288	p.Thr13fs	13/95	0|4296	0|5529
NC_011375	492013	GTT	G	DEL	SPY49_RS09145	-	DUF3270 domain-containing protein	protein_coding	upstream_gene_variant	c.-2583_-2582delAA				18|31	81|13
NC_011375	492035	G	T	SNV	SPY49_RS09145	-	DUF3270 domain-containing protein	protein_coding	upstream_gene_variant	c.-2603C>A				6|458	0|585
NC_011375	492113	C	T	SNV	SPY49_RS09145	-	DUF3270 domain-containing protein	protein_coding	upstream_gene_variant	c.-2681G>A				0|2644	2|3289
NC_011375	492158	C	A	SNV	SPY49_RS09145	-	DUF3270 domain-containing protein	protein_coding	upstream_gene_variant	c.-2726G>T				0|3633	0|4604
NC_011375	492179	C	CA	INS	SPY49_RS02620	+	YdbC family protein	protein_coding	frameshift_variant	c.19dupA	20/212	p.Thr7fs	7/69	1|3889	0|4936
NC_011375	505545	T	A	SNV	SPY49_RS02685	+	FtsW/RodA/SpoVE family cell cycle protein	protein_coding	missense_variant	c.267T>A	267/1280	p.Phe89Leu	89/425	0|3637	0|4116
NC_011375	505547	A	T	SNV	SPY49_RS02685	+	FtsW/RodA/SpoVE family cell cycle protein	protein_coding	missense_variant	c.269A>T	269/1280	p.Asn90Ile	90/425	0|3637	0|4117
NC_011375	506101	A	G	SNV	SPY49_RS02685	+	FtsW/RodA/SpoVE family cell cycle protein	protein_coding	missense_variant	c.823A>G	823/1280	p.Ser275Gly	275/425	0|4447	0|5656
NC_011375	506103	T	G	SNV	SPY49_RS02685	+	FtsW/RodA/SpoVE family cell cycle protein	protein_coding	missense_variant	c.825T>G	825/1280	p.Ser275Arg	275/425	0|4451	0|5656
NC_011375	506119	GA	G	DEL	SPY49_RS02685	+	FtsW/RodA/SpoVE family cell cycle protein	protein_coding	frameshift_variant	c.846delA	846/1280	p.Trp284fs	282/425	2|3947	0|5034
NC_011375	506126	G	C	SNV	SPY49_RS02685	+	FtsW/RodA/SpoVE family cell cycle protein	protein_coding	missense_variant	c.848G>C	848/1280	p.Gly283Ala	283/425	0|4233	0|5314
NC_011375	506131	T	C	SNV	SPY49_RS02685	+	FtsW/RodA/SpoVE family cell cycle protein	protein_coding	synonymous_variant	c.853T>C	853/1280	p.Leu285Leu	285/425	0|4356	0|5504
NC_011375	506140	G	C	SNV	SPY49_RS02685	+	FtsW/RodA/SpoVE family cell cycle protein	protein_coding	missense_variant	c.862G>C	862/1280	p.Gly288Arg	288/425	0|4491	0|5735
NC_011375	506150	G	A	SNV	SPY49_RS02685	+	FtsW/RodA/SpoVE family cell cycle protein	protein_coding	missense_variant	c.872G>A	872/1280	p.Gly291Asp	291/425	0|4294	0|5500
NC_011375	506155	A	C	SNV	SPY49_RS02685	+	FtsW/RodA/SpoVE family cell cycle protein	protein_coding	missense_variant	c.877A>C	877/1280	p.Ile293Leu	293/425	0|4123	0|5270
NC_011375	506159	GT	G	DEL	SPY49_RS02685	+	FtsW/RodA/SpoVE family cell cycle protein	protein_coding	frameshift_variant	c.888delT	888/1280	p.Gln297fs	296/425	0|4054	0|5216
NC_011375	506162	T	C	SNV	SPY49_RS02685	+	FtsW/RodA/SpoVE family cell cycle protein	protein_coding	missense_variant	c.884T>C	884/1280	p.Phe295Ser	295/425	0|3955	0|5083
NC_011375	506187	A	G	SNV	SPY49_RS02685	+	FtsW/RodA/SpoVE family cell cycle protein	protein_coding	stop_retained_variant	c.909A>G	909/1280	p.Ter303Ter	303/425	0|3852	1|4883
NC_011375	506204	G	GT	INS	SPY49_RS02685	+	FtsW/RodA/SpoVE family cell cycle protein	protein_coding	frameshift_variant	c.928dupT	929/1280	p.Tyr310fs	310/425	6|3644	0|4705
NC_011375	506229	A	T	SNV	SPY49_RS02685	+	FtsW/RodA/SpoVE family cell cycle protein	protein_coding	synonymous_variant	c.951A>T	951/1280	p.Leu317Leu	317/425	0|2050	0|4780
NC_011375	506251	G	T	SNV	SPY49_RS02685	+	FtsW/RodA/SpoVE family cell cycle protein	protein_coding	missense_variant	c.973G>T	973/1280	p.Gly325Trp	325/425	0|2783	0|4961
NC_011375	506257	A	T	SNV	SPY49_RS02685	+	FtsW/RodA/SpoVE family cell cycle protein	protein_coding	stop_gained	c.979A>T	979/1280	p.Lys327*	327/425	0|2980	0|5045
NC_011375	506268	AT	A	DEL	SPY49_RS02685	+	FtsW/RodA/SpoVE family cell cycle protein	protein_coding	frameshift_variant	c.992delT	992/1280	p.Phe331fs	331/425	0|3209	2|4909
NC_011375	506272	T	C	SNV	SPY49_RS02685	+	FtsW/RodA/SpoVE family cell cycle protein	protein_coding	missense_variant	c.994T>C	994/1280	p.Phe332Leu	332/425	0|3238	0|4974
NC_011375	506310	AG	A	DEL	SPY49_RS02685	+	FtsW/RodA/SpoVE family cell cycle protein	protein_coding	frameshift_variant	c.1035delG	1035/1280	p.Leu346fs	345/425	3|3914	2|4981
NC_011375	506312	G	T	SNV	SPY49_RS02685	+	FtsW/RodA/SpoVE family cell cycle protein	protein_coding	missense_variant	c.1034G>T	1034/1280	p.Gly345Val	345/425	0|3932	0|4999
NC_011375	506358	TG	T	DEL	SPY49_RS02685	+	FtsW/RodA/SpoVE family cell cycle protein	protein_coding	frameshift_variant	c.1081delG	1081/1280	p.Ala361fs	361/425	0|4011	0|5093
NC_011375	506410	AC	A	DEL	SPY49_RS02685	+	FtsW/RodA/SpoVE family cell cycle protein	protein_coding	frameshift_variant	c.1134delC	1134/1280	p.Leu379fs	378/425	0|3861	0|4901
NC_011375	519333	C	G	SNV	SPY49_RS02740	-	heparinase II/III family protein	protein_coding	missense_variant	c.1321G>C	1321/1908	p.Asp441His	441/635	1|4209	0|5328
NC_011375	519410	C	G	SNV	SPY49_RS02740	-	heparinase II/III family protein	protein_coding	missense_variant	c.1244G>C	1244/1908	p.Gly415Ala	415/635	4|4204	1|5350
NC_011375	519607	C	T	SNV	SPY49_RS02740	-	heparinase II/III family protein	protein_coding	synonymous_variant	c.1047G>A	1047/1908	p.Gly349Gly	349/635	2750|1323	3350|1908
NC_011375	524640	TG	T	DEL	SPY49_RS02740	-	heparinase II/III family protein	protein_coding	upstream_gene_variant	c.-3988delC				0|4457	0|5687
NC_011375	524719	G	GT	INS	SPY49_RS02740	-	heparinase II/III family protein	protein_coding	upstream_gene_variant	c.-4067_-4066insA				1|4435	9|5579
NC_011375	530925	T	TC	INS	SPY49_RS02800	+	peptide chain release factor 2	protein_coding	frameshift_variant	c.115_116insC	116/1098	p.Tyr39fs	39/365	1|4187	0|5447
NC_011375	534417	CA	C	DEL	SPY49_RS02815	-	MBL fold metallo-hydrolase	protein_coding	frameshift_variant	c.133delT	133/700	p.Cys45fs	45/232	0|4433	0|5405
NC_011375	544520	G	C	SNV	SPY49_RS02855	+	C69 family dipeptidase	protein_coding	missense_variant	c.215G>C	215/1398	p.Gly72Ala	72/465	1|4054	1|5667
NC_011375	546046	T	A	SNV	SPY49_RS02860	+	zinc ABC transporter substrate-binding protein AdcA	protein_coding	missense_variant	c.192T>A	192/1548	p.Asp64Glu	64/515	0|4277	0|5445
NC_011375	550612	T	G	SNV	SPY49_RS02880	-	bifunctional oligoribonuclease/PAP phosphatase NrnA	protein_coding	missense_variant	c.295A>C	295/942	p.Lys99Gln	99/313	0|4276	0|5472
NC_011375	550694	G	A	SNV	SPY49_RS02880	-	bifunctional oligoribonuclease/PAP phosphatase NrnA	protein_coding	synonymous_variant	c.213C>T	213/942	p.Asp71Asp	71/313	0|4299	0|5512
NC_011375	550726	C	T	SNV	SPY49_RS02880	-	bifunctional oligoribonuclease/PAP phosphatase NrnA	protein_coding	missense_variant	c.181G>A	181/942	p.Ala61Thr	61/313	4|4453	1|5731
NC_011375	550754	C	T	SNV	SPY49_RS02880	-	bifunctional oligoribonuclease/PAP phosphatase NrnA	protein_coding	synonymous_variant	c.153G>A	153/942	p.Leu51Leu	51/313	2|4562	1|5788
NC_011375	550802	G	A	SNV	SPY49_RS02880	-	bifunctional oligoribonuclease/PAP phosphatase NrnA	protein_coding	synonymous_variant	c.105C>T	105/942	p.Ala35Ala	35/313	0|4640	0|5792
NC_011375	550980	G	A	SNV	SPY49_RS02875	-	type B 50S ribosomal protein L31	protein_coding	upstream_gene_variant	c.-1130C>T				0|4418	0|5378
NC_011375	551427	C	T	SNV	SPY49_RS02885	+	flavodoxin	protein_coding	missense_variant	c.128C>T	128/450	p.Ala43Val	43/149	2|3854	5|5321
NC_011375	551937	A	G	SNV	SPY49_RS02890	+	chorismate mutase	protein_coding	missense_variant	c.13A>G	13/285	p.Lys5Glu	5/94	0|4240	0|5260
NC_011375	552137	A	T	SNV	SPY49_RS02890	+	chorismate mutase	protein_coding	synonymous_variant	c.213A>T	213/285	p.Thr71Thr	71/94	0|4368	0|5634
NC_011375	552181	A	G	SNV	SPY49_RS02890	+	chorismate mutase	protein_coding	missense_variant	c.257A>G	257/285	p.His86Arg	86/94	0|4470	2|5680
NC_011375	552199	T	C	SNV	SPY49_RS02890	+	chorismate mutase	protein_coding	missense_variant	c.275T>C	275/285	p.Ile92Thr	92/94	0|4476	0|5633
NC_011375	552234	T	C	SNV	SPY49_RS02895	+	voltage-gated chloride channel family protein	protein_coding	synonymous_variant	c.33T>C	33/1263	p.Pro11Pro	11/420	1|4649	0|5946
NC_011375	552240	G	A	SNV	SPY49_RS02895	+	voltage-gated chloride channel family protein	protein_coding	synonymous_variant	c.39G>A	39/1263	p.Leu13Leu	13/420	1|4696	0|6018
NC_011375	552248	T	C	SNV	SPY49_RS02895	+	voltage-gated chloride channel family protein	protein_coding	missense_variant	c.47T>C	47/1263	p.Val16Ala	16/420	3|4720	0|6104
NC_011375	552259	G	A	SNV	SPY49_RS02895	+	voltage-gated chloride channel family protein	protein_coding	missense_variant	c.58G>A	58/1263	p.Val20Ile	20/420	0|4537	0|5850
NC_011375	552264	A	T	SNV	SPY49_RS02895	+	voltage-gated chloride channel family protein	protein_coding	synonymous_variant	c.63A>T	63/1263	p.Gly21Gly	21/420	0|4241	0|5482
NC_011375	552267	A	G	SNV	SPY49_RS02895	+	voltage-gated chloride channel family protein	protein_coding	synonymous_variant	c.66A>G	66/1263	p.Leu22Leu	22/420	0|4211	0|5419
NC_011375	552270	A	G	SNV	SPY49_RS02895	+	voltage-gated chloride channel family protein	protein_coding	synonymous_variant	c.69A>G	69/1263	p.Ala23Ala	23/420	0|4256	0|5487
NC_011375	552284	G	T	SNV	SPY49_RS02895	+	voltage-gated chloride channel family protein	protein_coding	missense_variant	c.83G>T	83/1263	p.Gly28Val	28/420	0|4326	0|5577
NC_011375	552306	T	G	SNV	SPY49_RS02895	+	voltage-gated chloride channel family protein	protein_coding	synonymous_variant	c.105T>G	105/1263	p.Val35Val	35/420	0|4230	0|5498
NC_011375	552315	C	T	SNV	SPY49_RS02895	+	voltage-gated chloride channel family protein	protein_coding	synonymous_variant	c.114C>T	114/1263	p.Gly38Gly	38/420	0|4207	0|5490
NC_011375	552339	A	G	SNV	SPY49_RS02895	+	voltage-gated chloride channel family protein	protein_coding	synonymous_variant	c.138A>G	138/1263	p.Glu46Glu	46/420	0|4163	0|5338
NC_011375	552372	A	T	SNV	SPY49_RS02895	+	voltage-gated chloride channel family protein	protein_coding	synonymous_variant	c.171A>T	171/1263	p.Pro57Pro	57/420	0|4223	0|5341
NC_011375	552390	C	T	SNV	SPY49_RS02895	+	voltage-gated chloride channel family protein	protein_coding	synonymous_variant	c.189C>T	189/1263	p.Gly63Gly	63/420	2|4100	1|5205
NC_011375	552478	A	G	SNV	SPY49_RS02895	+	voltage-gated chloride channel family protein	protein_coding	missense_variant	c.277A>G	277/1263	p.Asn93Asp	93/420	1|4204	0|5496
NC_011375	552495	G	T	SNV	SPY49_RS02895	+	voltage-gated chloride channel family protein	protein_coding	missense_variant	c.294G>T	294/1263	p.Met98Ile	98/420	1|4163	2|5383
NC_011375	552519	A	G	SNV	SPY49_RS02895	+	voltage-gated chloride channel family protein	protein_coding	synonymous_variant	c.318A>G	318/1263	p.Ser106Ser	106/420	1|4116	0|5321
NC_011375	552556	A	C	SNV	SPY49_RS02895	+	voltage-gated chloride channel family protein	protein_coding	synonymous_variant	c.355A>C	355/1263	p.Arg119Arg	119/420	0|3921	0|4997
NC_011375	552588	T	C	SNV	SPY49_RS02895	+	voltage-gated chloride channel family protein	protein_coding	synonymous_variant	c.387T>C	387/1263	p.Thr129Thr	129/420	2|3903	1|5053
NC_011375	552675	G	A	SNV	SPY49_RS02895	+	voltage-gated chloride channel family protein	protein_coding	synonymous_variant	c.474G>A	474/1263	p.Gly158Gly	158/420	2|3807	1|5081
NC_011375	552690	A	G	SNV	SPY49_RS02895	+	voltage-gated chloride channel family protein	protein_coding	synonymous_variant	c.489A>G	489/1263	p.Pro163Pro	163/420	0|3835	0|5100
NC_011375	552714	C	T	SNV	SPY49_RS02895	+	voltage-gated chloride channel family protein	protein_coding	synonymous_variant	c.513C>T	513/1263	p.Leu171Leu	171/420	0|4090	0|5405
NC_011375	552723	A	G	SNV	SPY49_RS02895	+	voltage-gated chloride channel family protein	protein_coding	synonymous_variant	c.522A>G	522/1263	p.Leu174Leu	174/420	0|4037	0|5284
NC_011375	552726	A	G	SNV	SPY49_RS02895	+	voltage-gated chloride channel family protein	protein_coding	synonymous_variant	c.525A>G	525/1263	p.Leu175Leu	175/420	0|3934	0|5134
NC_011375	552741	T	C	SNV	SPY49_RS02895	+	voltage-gated chloride channel family protein	protein_coding	synonymous_variant	c.540T>C	540/1263	p.Arg180Arg	180/420	0|3673	0|4794
NC_011375	552744	T	C	SNV	SPY49_RS02895	+	voltage-gated chloride channel family protein	protein_coding	synonymous_variant	c.543T>C	543/1263	p.Tyr181Tyr	181/420	0|3691	0|4812
NC_011375	552746	C	G	SNV	SPY49_RS02895	+	voltage-gated chloride channel family protein	protein_coding	missense_variant	c.545C>G	545/1263	p.Ser182Cys	182/420	0|3708	0|4809
NC_011375	552756	G	A	SNV	SPY49_RS02895	+	voltage-gated chloride channel family protein	protein_coding	synonymous_variant	c.555G>A	555/1263	p.Leu185Leu	185/420	0|3896	0|5056
NC_011375	552776	A	G	SNV	SPY49_RS02895	+	voltage-gated chloride channel family protein	protein_coding	missense_variant	c.575A>G	575/1263	p.Tyr192Cys	192/420	0|3809	0|4942
NC_011375	552792	T	C	SNV	SPY49_RS02895	+	voltage-gated chloride channel family protein	protein_coding	synonymous_variant	c.591T>C	591/1263	p.Thr197Thr	197/420	0|3369	0|4371
NC_011375	552795	C	T	SNV	SPY49_RS02895	+	voltage-gated chloride channel family protein	protein_coding	synonymous_variant	c.594C>T	594/1263	p.Ser198Ser	198/420	0|3377	0|4376
NC_011375	552799	G	T	SNV	SPY49_RS02895	+	voltage-gated chloride channel family protein	protein_coding	missense_variant	c.598G>T	598/1263	p.Ala200Ser	200/420	0|3428	0|4416
NC_011375	552801	C	T	SNV	SPY49_RS02895	+	voltage-gated chloride channel family protein	protein_coding	synonymous_variant	c.600C>T	600/1263	p.Ala200Ala	200/420	0|3376	0|4370
NC_011375	552861	A	C	SNV	SPY49_RS02895	+	voltage-gated chloride channel family protein	protein_coding	synonymous_variant	c.660A>C	660/1263	p.Thr220Thr	220/420	1|3772	36|4643
NC_011375	552864	G	A	SNV	SPY49_RS02895	+	voltage-gated chloride channel family protein	protein_coding	synonymous_variant	c.663G>A	663/1263	p.Leu221Leu	221/420	1|3797	0|4761
NC_011375	552885	C	T	SNV	SPY49_RS02895	+	voltage-gated chloride channel family protein	protein_coding	synonymous_variant	c.684C>T	684/1263	p.Gly228Gly	228/420	1|3898	0|4922
NC_011375	552920	A	G	SNV	SPY49_RS02895	+	voltage-gated chloride channel family protein	protein_coding	missense_variant	c.719A>G	719/1263	p.Tyr240Cys	240/420	1|4087	2|5195
NC_011375	552948	C	G	SNV	SPY49_RS02895	+	voltage-gated chloride channel family protein	protein_coding	synonymous_variant	c.747C>G	747/1263	p.Leu249Leu	249/420	1|4260	0|5420
NC_011375	552973	T	A	SNV	SPY49_RS02895	+	voltage-gated chloride channel family protein	protein_coding	missense_variant	c.772T>A	772/1263	p.Phe258Ile	258/420	0|4304	0|5568
NC_011375	552976	C	A	SNV	SPY49_RS02895	+	voltage-gated chloride channel family protein	protein_coding	synonymous_variant	c.775C>A	775/1263	p.Arg259Arg	259/420	0|4375	0|5653
NC_011375	552987	T	C	SNV	SPY49_RS02895	+	voltage-gated chloride channel family protein	protein_coding	synonymous_variant	c.786T>C	786/1263	p.Phe262Phe	262/420	0|4387	0|5610
NC_011375	552990	C	T	SNV	SPY49_RS02895	+	voltage-gated chloride channel family protein	protein_coding	synonymous_variant	c.789C>T	789/1263	p.Ile263Ile	263/420	0|4204	2|5250
NC_011375	552995	C	T	SNV	SPY49_RS02895	+	voltage-gated chloride channel family protein	protein_coding	missense_variant	c.794C>T	794/1263	p.Ala265Val	265/420	0|4194	0|5401
NC_011375	553012	C	T	SNV	SPY49_RS02895	+	voltage-gated chloride channel family protein	protein_coding	synonymous_variant	c.811C>T	811/1263	p.Leu271Leu	271/420	1|4132	2|5317
NC_011375	553029	C	T	SNV	SPY49_RS02895	+	voltage-gated chloride channel family protein	protein_coding	synonymous_variant	c.828C>T	828/1263	p.Val276Val	276/420	1|4135	0|5287
NC_011375	553050	A	G	SNV	SPY49_RS02895	+	voltage-gated chloride channel family protein	protein_coding	synonymous_variant	c.849A>G	849/1263	p.Gly283Gly	283/420	0|3743	0|4797
NC_011375	553053	C	T	SNV	SPY49_RS02895	+	voltage-gated chloride channel family protein	protein_coding	synonymous_variant	c.852C>T	852/1263	p.Thr284Thr	284/420	1|3736	0|4794
NC_011375	553054	A	C	SNV	SPY49_RS02895	+	voltage-gated chloride channel family protein	protein_coding	missense_variant	c.853A>C	853/1263	p.Asn285His	285/420	1|3717	0|4754
NC_011375	553079	G	A	SNV	SPY49_RS02895	+	voltage-gated chloride channel family protein	protein_coding	missense_variant	c.878G>A	878/1263	p.Gly293Asp	293/420	1|3781	1|4900
NC_011375	553167	G	A	SNV	SPY49_RS02895	+	voltage-gated chloride channel family protein	protein_coding	synonymous_variant	c.966G>A	966/1263	p.Thr322Thr	322/420	10|3910	6|5022
NC_011375	553201	G	A	SNV	SPY49_RS02895	+	voltage-gated chloride channel family protein	protein_coding	missense_variant	c.1000G>A	1000/1263	p.Val334Ile	334/420	0|4191	1|5314
NC_011375	553206	G	A	SNV	SPY49_RS02895	+	voltage-gated chloride channel family protein	protein_coding	synonymous_variant	c.1005G>A	1005/1263	p.Leu335Leu	335/420	0|4266	1|5404
NC_011375	553236	G	A	SNV	SPY49_RS02895	+	voltage-gated chloride channel family protein	protein_coding	synonymous_variant	c.1035G>A	1035/1263	p.Leu345Leu	345/420	1|4318	3|5388
NC_011375	555331	C	A	SNV	SPY49_RS02910	+	hydrolase	protein_coding	missense_variant	c.385C>A	385/570	p.Pro129Thr	129/189	1|3576	0|4975
NC_011375	565588	A	AC	INS	SPY49_RS02935	-	transposase	protein_coding	upstream_gene_variant	c.-2392_-2391insG				0|3851	0|5257
NC_011375	566158	G	T	SNV	SPY49_RS02945	+	DUF1542 domain-containing protein	protein_coding	missense_variant	c.541G>T	541/3327	p.Val181Leu	181/1108	0|4654	1|5513
NC_011375	566171	AT	A	DEL	SPY49_RS02945	+	DUF1542 domain-containing protein	protein_coding	frameshift_variant	c.555delT	555/3327	p.Asp185fs	185/1108	0|4621	1|5465
NC_011375	566181	C	CT	INS	SPY49_RS02945	+	DUF1542 domain-containing protein	protein_coding	frameshift_variant	c.564_565insT	565/3327	p.Gln189fs	189/1108	2|4521	1|5441
NC_011375	572032	T	A	SNV	SPY49_RS02960	+	streptolysin associated protein SagC	protein_coding	missense_variant	c.894T>A	894/1059	p.Asn298Lys	298/352	0|3963	1|5224
NC_011375	574651	C	A	SNV	SPY49_RS02975	+	SagF family protein	protein_coding	missense_variant	c.434C>A	434/684	p.Ala145Asp	145/227	2|4577	1|5863
NC_011375	574691	C	A	SNV	SPY49_RS02975	+	SagF family protein	protein_coding	missense_variant	c.474C>A	474/684	p.Asp158Glu	158/227	0|4486	0|5808
NC_011375	574701	C	A	SNV	SPY49_RS02975	+	SagF family protein	protein_coding	missense_variant	c.484C>A	484/684	p.Pro162Thr	162/227	1|4543	0|5840
NC_011375	576718	T	C	SNV	SPY49_RS02985	+	SagG family ABC transporter permease subunit	protein_coding	missense_variant	c.863T>C	863/1128	p.Val288Ala	288/375	1|4681	1|5625
NC_011375	576803	T	C	SNV	SPY49_RS02985	+	SagG family ABC transporter permease subunit	protein_coding	synonymous_variant	c.948T>C	948/1128	p.Ser316Ser	316/375	0|4530	0|5430
NC_011375	576878	G	T	SNV	SPY49_RS02985	+	SagG family ABC transporter permease subunit	protein_coding	synonymous_variant	c.1023G>T	1023/1128	p.Gly341Gly	341/375	0|4245	0|5162
NC_011375	576881	A	T	SNV	SPY49_RS02985	+	SagG family ABC transporter permease subunit	protein_coding	synonymous_variant	c.1026A>T	1026/1128	p.Gly342Gly	342/375	0|4220	0|5141
NC_011375	577367	A	G	SNV	SPY49_RS02990	+	ABC transporter permease	protein_coding	missense_variant	c.388A>G	388/1119	p.Thr130Ala	130/372	1|4206	1|5313
NC_011375	585271	C	A	SNV	SPY49_RS03010	+	diacylglycerol kinase family lipid kinase	protein_coding	missense_variant	c.927C>A	927/1023	p.Asp309Glu	309/340	1|4182	4|5265
NC_011375	585348	G	A	SNV	SPY49_RS03010	+	diacylglycerol kinase family lipid kinase	protein_coding	missense_variant	c.1004G>A	1004/1023	p.Gly335Glu	335/340	0|4239	5|5373
NC_011375	585413	TC	T	DEL	SPY49_RS03015	+	F0F1 ATP synthase subunit C	protein_coding	upstream_gene_variant	c.-348delC				1|4204	2|5292
NC_011375	585645	CA	C	DEL	SPY49_RS03015	+	F0F1 ATP synthase subunit C	protein_coding	upstream_gene_variant	c.-116delA				0|3010	1|3882
NC_011375	585669	GA	G	DEL	SPY49_RS03015	+	F0F1 ATP synthase subunit C	protein_coding	upstream_gene_variant	c.-92delA				0|3661	0|4692
NC_011375	585680	C	T	SNV	SPY49_RS03015	+	F0F1 ATP synthase subunit C	protein_coding	upstream_gene_variant	c.-82C>T				0|3937	0|5028
NC_011375	585684	A	T	SNV	SPY49_RS03015	+	F0F1 ATP synthase subunit C	protein_coding	upstream_gene_variant	c.-78A>T				0|3992	0|5095
NC_011375	585742	T	A	SNV	SPY49_RS03015	+	F0F1 ATP synthase subunit C	protein_coding	upstream_gene_variant	c.-20T>A				0|4299	1|5485
NC_011375	585746	T	A	SNV	SPY49_RS03015	+	F0F1 ATP synthase subunit C	protein_coding	upstream_gene_variant	c.-16T>A				0|4321	1|5499
NC_011375	598854	C	A	SNV	SPY49_RS03085	+	OsmC family protein	protein_coding	missense_variant	c.10C>A	10/378	p.Pro4Thr	4/125	0|4509	0|5765
NC_011375	598863	C	A	SNV	SPY49_RS03085	+	OsmC family protein	protein_coding	missense_variant	c.19C>A	19/378	p.Pro7Thr	7/125	0|4552	0|5816
NC_011375	604664	G	T	SNV	SPY49_RS03110	+	ATP-dependent nuclease subunit B	protein_coding	missense_variant	c.2065G>T	2065/3216	p.Ala689Ser	689/1071	2|4436	1|5326
NC_011375	604692	G	T	SNV	SPY49_RS03110	+	ATP-dependent nuclease subunit B	protein_coding	missense_variant	c.2093G>T	2093/3216	p.Gly698Val	698/1071	2|4381	1|5280
NC_011375	607929	C	T	SNV	SPY49_RS03115	+	helicase-exonuclease AddAB subunit AddA	protein_coding	synonymous_variant	c.2154C>T	2154/3669	p.Ala718Ala	718/1222	2|4175	1|5361
NC_011375	607954	AT	A	DEL	SPY49_RS03115	+	helicase-exonuclease AddAB subunit AddA	protein_coding	frameshift_variant	c.2183delT	2183/3669	p.Leu728fs	728/1222	0|3941	2|5132
NC_011375	607969	C	CA	INS	SPY49_RS03115	+	helicase-exonuclease AddAB subunit AddA	protein_coding	frameshift_variant	c.2195dupA	2196/3669	p.His732fs	732/1222	0|3839	6|4908
NC_011375	607974	A	T	SNV	SPY49_RS03115	+	helicase-exonuclease AddAB subunit AddA	protein_coding	missense_variant	c.2199A>T	2199/3669	p.Glu733Asp	733/1222	0|3921	0|5079
NC_011375	608015	A	AACAAGC	INS	SPY49_RS03115	+	helicase-exonuclease AddAB subunit AddA	protein_coding	disruptive_inframe_insertion	c.2247_2252dupACAAGC	2253/3669	p.Ala751_Asn752insGlnAla	751/1222	7|3123	6|4012
NC_011375	608142	T	A	SNV	SPY49_RS03115	+	helicase-exonuclease AddAB subunit AddA	protein_coding	synonymous_variant	c.2367T>A	2367/3669	p.Ala789Ala	789/1222	0|3921	0|5234
NC_011375	608158	A	G	SNV	SPY49_RS03115	+	helicase-exonuclease AddAB subunit AddA	protein_coding	missense_variant	c.2383A>G	2383/3669	p.Thr795Ala	795/1222	1|3902	0|5251
NC_011375	608250	C	A	SNV	SPY49_RS03115	+	helicase-exonuclease AddAB subunit AddA	protein_coding	missense_variant	c.2475C>A	2475/3669	p.Phe825Leu	825/1222	2|4062	1|5447
NC_011375	608431	G	C	SNV	SPY49_RS03115	+	helicase-exonuclease AddAB subunit AddA	protein_coding	missense_variant	c.2656G>C	2656/3669	p.Glu886Gln	886/1222	0|3922	0|5355
NC_011375	608854	A	G	SNV	SPY49_RS03115	+	helicase-exonuclease AddAB subunit AddA	protein_coding	missense_variant	c.3079A>G	3079/3669	p.Thr1027Ala	1027/1222	1|4327	1|5402
NC_011375	609177	G	A	SNV	SPY49_RS03115	+	helicase-exonuclease AddAB subunit AddA	protein_coding	synonymous_variant	c.3402G>A	3402/3669	p.Ala1134Ala	1134/1222	3|4358	0|5437
NC_011375	609207	C	T	SNV	SPY49_RS03115	+	helicase-exonuclease AddAB subunit AddA	protein_coding	synonymous_variant	c.3432C>T	3432/3669	p.Ile1144Ile	1144/1222	0|4469	0|5444
NC_011375	609219	G	A	SNV	SPY49_RS03115	+	helicase-exonuclease AddAB subunit AddA	protein_coding	synonymous_variant	c.3444G>A	3444/3669	p.Glu1148Glu	1148/1222	0|4538	0|5507
NC_011375	609460	A	G	SNV	SPY49_RS03120	+	transporter substrate-binding domain-containing protein	protein_coding	upstream_gene_variant	c.-124A>G				0|4008	0|4742
NC_011375	609465	A	G	SNV	SPY49_RS03120	+	transporter substrate-binding domain-containing protein	protein_coding	upstream_gene_variant	c.-119A>G				0|3988	0|4716
NC_011375	609486	T	G	SNV	SPY49_RS03120	+	transporter substrate-binding domain-containing protein	protein_coding	upstream_gene_variant	c.-98T>G				19|3763	28|4428
NC_011375	609626	C	T	SNV	SPY49_RS03120	+	transporter substrate-binding domain-containing protein	protein_coding	synonymous_variant	c.43C>T	43/819	p.Leu15Leu	15/272	0|3723	0|4275
NC_011375	609646	T	C	SNV	SPY49_RS03120	+	transporter substrate-binding domain-containing protein	protein_coding	synonymous_variant	c.63T>C	63/819	p.Ala21Ala	21/272	0|3710	0|4361
NC_011375	610026	A	G	SNV	SPY49_RS03120	+	transporter substrate-binding domain-containing protein	protein_coding	missense_variant	c.443A>G	443/819	p.Asn148Ser	148/272	0|3416	0|4542
NC_011375	610123	C	A	SNV	SPY49_RS03120	+	transporter substrate-binding domain-containing protein	protein_coding	synonymous_variant	c.540C>A	540/819	p.Gly180Gly	180/272	1|2401	2|3206
NC_011375	610130	G	A	SNV	SPY49_RS03120	+	transporter substrate-binding domain-containing protein	protein_coding	missense_variant	c.547G>A	547/819	p.Val183Ile	183/272	1|2309	2|3077
NC_011375	610404	G	A	SNV	SPY49_RS03125	+	30S ribosomal protein S21	protein_coding	upstream_gene_variant	c.-109G>A				0|454	0|554
NC_011375	610436	A	G	SNV	SPY49_RS03125	+	30S ribosomal protein S21	protein_coding	upstream_gene_variant	c.-77A>G				0|1150	0|1445
NC_011375	610442	C	T	SNV	SPY49_RS03125	+	30S ribosomal protein S21	protein_coding	upstream_gene_variant	c.-71C>T				0|1248	0|1576
NC_011375	610461	C	A	SNV	SPY49_RS03125	+	30S ribosomal protein S21	protein_coding	upstream_gene_variant	c.-52C>A				1|1675	1|2143
NC_011375	610502	C	G	SNV	SPY49_RS03125	+	30S ribosomal protein S21	protein_coding	upstream_gene_variant	c.-11C>G				1|2672	0|3349
NC_011375	610664	T	C	SNV	SPY49_RS03125	+	30S ribosomal protein S21	protein_coding	missense_variant	c.152T>C	152/207	p.Leu51Pro	51/68	0|4168	0|5319
NC_011375	610671	G	A	SNV	SPY49_RS03125	+	30S ribosomal protein S21	protein_coding	synonymous_variant	c.159G>A	159/207	p.Val53Val	53/68	3|4117	5|5345
NC_011375	614650	C	T	SNV	SPY49_RS03145	+	metal-sulfur cluster assembly factor	protein_coding	synonymous_variant	c.144C>T	144/339	p.Asp48Asp	48/112	1|4448	3|5625
NC_011375	620022	TG	T	DEL	SPY49_RS03170	+	ABC transporter ATP-binding protein	protein_coding	frameshift_variant	c.1189delG	1189/1221	p.Glu397fs	397/406	2|4144	1|5337
NC_011375	621003	T	A	SNV	SPY49_RS03175	+	glycosyltransferase	protein_coding	missense_variant	c.935T>A	935/1008	p.Phe312Tyr	312/335	0|4352	0|5494
NC_011375	621100	C	T	SNV	SPY49_RS03180	+	rhamnan synthesis F family protein	protein_coding	missense_variant	c.28C>T	28/1746	p.Leu10Phe	10/581	1|4445	0|5540
NC_011375	623422	G	T	SNV	SPY49_RS03185	+	LTA synthase family protein	protein_coding	missense_variant	c.608G>T	608/2475	p.Trp203Leu	203/824	1|4316	1|5396
NC_011375	626796	G	A	SNV	SPY49_RS03200	+	lipopolysaccharide biosynthesis protein	protein_coding	missense_variant	c.298G>A	298/1287	p.Ala100Thr	100/428	2|4118	2|5014
NC_011375	627157	C	T	SNV	SPY49_RS03200	+	lipopolysaccharide biosynthesis protein	protein_coding	missense_variant	c.659C>T	659/1287	p.Ser220Phe	220/428	3|4038	0|5003
NC_011375	627535	T	G	SNV	SPY49_RS03200	+	lipopolysaccharide biosynthesis protein	protein_coding	missense_variant	c.1037T>G	1037/1287	p.Ile346Ser	346/428	0|4251	1|5193
NC_011375	643667	C	A	SNV	SPY49_RS03285	+	aminotransferase class V-fold PLP-dependent enzyme	protein_coding	missense_variant	c.55C>A	55/1143	p.Pro19Thr	19/380	0|4327	1|5412
NC_011375	643671	C	A	SNV	SPY49_RS03285	+	aminotransferase class V-fold PLP-dependent enzyme	protein_coding	missense_variant	c.59C>A	59/1143	p.Ser20Tyr	20/380	0|4306	1|5383
NC_011375	644076	C	A	SNV	SPY49_RS03285	+	aminotransferase class V-fold PLP-dependent enzyme	protein_coding	missense_variant	c.464C>A	464/1143	p.Pro155Gln	155/380	1|3991	2|5132
NC_011375	647259	AC	A	DEL	SPY49_RS03295	+	CapA family protein	protein_coding	frameshift_variant	c.1242delC	1242/1294	p.Asn414fs	414/430	0|4033	5|5103
NC_011375	648436	C	T	SNV	SPY49_RS03310	+	50S ribosomal protein L27	protein_coding	synonymous_variant	c.231C>T	231/294	p.Val77Val	77/97	3|3646	5|5112
NC_011375	648504	G	T	SNV	SPY49_RS03315	+	LysR family transcriptional regulator	protein_coding	upstream_gene_variant	c.-343G>T				3|3802	2|5221
NC_011375	650465	C	A	SNV	SPY49_RS03325	+	RluA family pseudouridine synthase	protein_coding	missense_variant	c.260C>A	260/891	p.Thr87Asn	87/296	2|4461	7|5757
NC_011375	650498	G	T	SNV	SPY49_RS03325	+	RluA family pseudouridine synthase	protein_coding	missense_variant	c.293G>T	293/891	p.Gly98Val	98/296	1|4346	3|5509
NC_011375	651693	C	A	SNV	SPY49_RS03330	+	bifunctional pyr operon transcriptional regulator/uracil phosphoribosyltransferase PyrR	protein_coding	missense_variant	c.202C>A	202/522	p.Pro68Thr	68/173	2|3964	0|5421
NC_011375	658133	C	A	SNV	SPY49_RS03350	+	carbamoyl-phosphate synthase large subunit	protein_coding	missense_variant	c.2478C>A	2478/3177	p.Asp826Glu	826/1058	3|4415	0|5570
NC_011375	658178	C	A	SNV	SPY49_RS03350	+	carbamoyl-phosphate synthase large subunit	protein_coding	synonymous_variant	c.2523C>A	2523/3177	p.Val841Val	841/1058	5|4446	6|5559
NC_011375	658197	C	A	SNV	SPY49_RS03350	+	carbamoyl-phosphate synthase large subunit	protein_coding	missense_variant	c.2542C>A	2542/3177	p.Pro848Thr	848/1058	1|4403	2|5564
NC_011375	658245	C	A	SNV	SPY49_RS03350	+	carbamoyl-phosphate synthase large subunit	protein_coding	missense_variant	c.2590C>A	2590/3177	p.Pro864Thr	864/1058	2|4384	4|5550
NC_011375	658862	TA	T	DEL	SPY49_RS03355	+	efflux RND transporter periplasmic adaptor subunit	protein_coding	upstream_gene_variant	c.-178delA				4|3329	0|4173
NC_011375	660858	C	A	SNV	SPY49_RS03360	+	ABC transporter ATP-binding protein	protein_coding	missense_variant	c.547C>A	547/711	p.Pro183Thr	183/236	1|3947	0|5233
NC_011375	670580	G	T	SNV	SPY49_RS03400	+	TetR/AcrR family transcriptional regulator	protein_coding	missense_variant	c.122G>T	122/522	p.Gly41Val	41/173	2|4191	1|5007
NC_011375	673517	A	G	SNV	SPY49_RS03395	-	cation diffusion facilitator family transporter	protein_coding	upstream_gene_variant	c.-3194T>C				1|4116	1|5276
NC_011375	673518	G	T	SNV	SPY49_RS03395	-	cation diffusion facilitator family transporter	protein_coding	upstream_gene_variant	c.-3195C>A				1|4117	1|5276
NC_011375	673556	T	TG	INS	SPY49_RS03395	-	cation diffusion facilitator family transporter	protein_coding	upstream_gene_variant	c.-3234_-3233insC				1|4163	0|5090
NC_011375	676246	G	T	SNV	SPY49_RS03430	+	DeoR/GlpR family DNA-binding transcription regulator	protein_coding	missense_variant	c.394G>T	394/714	p.Asp132Tyr	132/237	0|4223	2|5358
NC_011375	676266	G	T	SNV	SPY49_RS03430	+	DeoR/GlpR family DNA-binding transcription regulator	protein_coding	missense_variant	c.414G>T	414/714	p.Glu138Asp	138/237	0|4404	0|5623
NC_011375	676278	G	T	SNV	SPY49_RS03430	+	DeoR/GlpR family DNA-binding transcription regulator	protein_coding	synonymous_variant	c.426G>T	426/714	p.Gly142Gly	142/237	0|4436	0|5686
NC_011375	676338	TG	T	DEL	SPY49_RS03430	+	DeoR/GlpR family DNA-binding transcription regulator	protein_coding	frameshift_variant	c.489delG	489/714	p.Cys164fs	163/237	0|3782	0|4927
NC_011375	676343	G	GT	INS	SPY49_RS03430	+	DeoR/GlpR family DNA-binding transcription regulator	protein_coding	frameshift_variant&stop_gained	c.492dupT	493/714	p.Asp165fs	165/237	2|3763	0|4948
NC_011375	676371	G	T	SNV	SPY49_RS03430	+	DeoR/GlpR family DNA-binding transcription regulator	protein_coding	missense_variant	c.519G>T	519/714	p.Glu173Asp	173/237	0|4053	2|5154
NC_011375	676400	G	T	SNV	SPY49_RS03430	+	DeoR/GlpR family DNA-binding transcription regulator	protein_coding	missense_variant	c.548G>T	548/714	p.Gly183Val	183/237	0|4258	0|5379
NC_011375	676413	G	A	SNV	SPY49_RS03430	+	DeoR/GlpR family DNA-binding transcription regulator	protein_coding	synonymous_variant	c.561G>A	561/714	p.Ala187Ala	187/237	0|4252	1|5349
NC_011375	683591	C	A	SNV	SPY49_RS03470	+	nucleoside-diphosphate kinase	protein_coding	missense_variant	c.146C>A	146/177	p.Thr49Asn	49/58	2|4171	2|4955
NC_011375	685237	AG	A	DEL	SPY49_RS03485	+	CCA tRNA nucleotidyltransferase	protein_coding	frameshift_variant	c.38delG	38/1210	p.Gly13fs	13/402	0|4292	0|5513
NC_011375	688705	TG	T	DEL	SPY49_RS09720	+	hypothetical protein	protein_coding	frameshift_variant	c.24delG	24/240	p.Arg9fs	8/79	0|3521	0|4288
NC_011375	688719	T	C	SNV	SPY49_RS09720	+	hypothetical protein	protein_coding	missense_variant	c.35T>C	35/240	p.Phe12Ser	12/79	15|2359	13|2828
NC_011375	688721	T	A	SNV	SPY49_RS09720	+	hypothetical protein	protein_coding	missense_variant	c.37T>A	37/240	p.Phe13Ile	13/79	13|2358	13|2804
NC_011375	688724	T	A	SNV	SPY49_RS09720	+	hypothetical protein	protein_coding	missense_variant	c.40T>A	40/240	p.Phe14Ile	14/79	13|2357	13|2800
NC_011375	688726	TTG	T	DEL	SPY49_RS09720	+	hypothetical protein	protein_coding	frameshift_variant	c.43_44delTG	43/240	p.Trp15fs	15/79	13|2357	13|2800
NC_011375	688729	G	A	SNV	SPY49_RS09720	+	hypothetical protein	protein_coding	stop_gained	c.45G>A	45/240	p.Trp15*	15/79	0|2360	0|2818
NC_011375	688731	G	GT	INS	SPY49_RS09720	+	hypothetical protein	protein_coding	frameshift_variant	c.47_48insT	48/240	p.Lys18fs	16/79	0|2417	0|2872
NC_011375	688733	G	A	SNV	SPY49_RS09720	+	hypothetical protein	protein_coding	missense_variant	c.49G>A	49/240	p.Gly17Arg	17/79	0|2418	0|2875
NC_011375	703023	TG	T	DEL	SPY49_RS09185	+	hypothetical protein	protein_coding	frameshift_variant	c.166delG	166/201	p.Val56fs	56/66	0|4020	0|5043
NC_011375	707632	C	A	SNV	SPY49_RS03575	-	ATP-dependent Clp protease ATP-binding subunit	protein_coding	missense_variant	c.416G>T	416/2100	p.Gly139Val	139/699	2|4200	4|5512
NC_011375	709145	G	A	SNV	SPY49_RS03575	-	ATP-dependent Clp protease ATP-binding subunit	protein_coding	upstream_gene_variant	c.-1098C>T				0|3779	1|5153
NC_011375	724890	C	T	SNV	SPY49_RS03660	+	DNA topoisomerase IV subunit B	protein_coding	synonymous_variant	c.1434C>T	1434/1950	p.Ile478Ile	478/649	0|3954	2|5117
NC_011375	728286	G	A	SNV	SPY49_RS03670	+	branched-chain amino acid aminotransferase	protein_coding	missense_variant	c.208G>A	208/1023	p.Val70Ile	70/340	1|4004	1|5191
NC_011375	729018	C	A	SNV	SPY49_RS03670	+	branched-chain amino acid aminotransferase	protein_coding	missense_variant	c.940C>A	940/1023	p.Pro314Thr	314/340	2|4028	0|5368
NC_011375	729071	C	A	SNV	SPY49_RS03670	+	branched-chain amino acid aminotransferase	protein_coding	synonymous_variant	c.993C>A	993/1023	p.Ala331Ala	331/340	1|4043	0|5221
NC_011375	729147	C	A	SNV	SPY49_RS03675	+	DUF2969 domain-containing protein	protein_coding	upstream_gene_variant	c.-18C>A				0|3710	1|4950
NC_011375	733590	GC	G	DEL	SPY49_RS03710	+	glutathione S-transferase	protein_coding	frameshift_variant	c.301delC	301/408	p.His101fs	101/135	1|3900	2|5177
NC_011375	737227	A	G	SNV	SPY49_RS03725	+	GTPase HflX	protein_coding	missense_variant	c.970A>G	970/1239	p.Lys324Glu	324/412	1|4213	0|5486
NC_011375	739151	G	C	SNV	SPY49_RS03740	+	SDR family oxidoreductase	protein_coding	missense_variant	c.84G>C	84/766	p.Arg28Ser	28/254	0|4107	0|5492
NC_011375	739171	C	A	SNV	SPY49_RS03740	+	SDR family oxidoreductase	protein_coding	missense_variant	c.104C>A	104/766	p.Thr35Asn	35/254	0|4132	0|5503
NC_011375	739180	GT	G	DEL	SPY49_RS03740	+	SDR family oxidoreductase	protein_coding	frameshift_variant	c.114delT	114/766	p.Pro39fs	38/254	0|4153	0|5437
NC_011375	739188	G	A	SNV	SPY49_RS03740	+	SDR family oxidoreductase	protein_coding	missense_variant	c.121G>A	121/766	p.Ala41Thr	41/254	0|3887	4|4957
NC_011375	739190	C	A	SNV	SPY49_RS03740	+	SDR family oxidoreductase	protein_coding	synonymous_variant	c.123C>A	123/766	p.Ala41Ala	41/254	0|3840	0|5151
NC_011375	739208	T	A	SNV	SPY49_RS03740	+	SDR family oxidoreductase	protein_coding	stop_gained	c.141T>A	141/766	p.Cys47*	47/254	0|3926	0|5247
NC_011375	745236	C	A	SNV	SPY49_RS03770	+	Nif3-like dinuclear metal center hexameric protein	protein_coding	missense_variant	c.364C>A	364/789	p.Pro122Thr	122/262	3|4517	1|5589
NC_011375	745251	C	A	SNV	SPY49_RS03770	+	Nif3-like dinuclear metal center hexameric protein	protein_coding	missense_variant	c.379C>A	379/789	p.Pro127Thr	127/262	0|4501	2|5635
NC_011375	745283	C	A	SNV	SPY49_RS03770	+	Nif3-like dinuclear metal center hexameric protein	protein_coding	synonymous_variant	c.411C>A	411/789	p.Gly137Gly	137/262	0|4495	1|5664
NC_011375	745294	C	A	SNV	SPY49_RS03770	+	Nif3-like dinuclear metal center hexameric protein	protein_coding	missense_variant	c.422C>A	422/789	p.Ala141Glu	141/262	0|4527	1|5632
NC_011375	746781	C	CT	INS	SPY49_RS03775	+	FAD-dependent oxidoreductase	protein_coding	frameshift_variant	c.1084dupT	1085/1125	p.Cys362fs	362/374	1|3617	1|4753
NC_011375	750714	G	C	SNV	SPY49_RS03795	-	site-specific integrase	protein_coding	missense_variant	c.119C>G	119/1140	p.Pro40Arg	40/379	0|3677	0|4916
NC_011375	753628	G	A	SNV	SPY49_RS03825	+	hypothetical protein	protein_coding	synonymous_variant	c.51G>A	51/312	p.Ala17Ala	17/103	0|4423	1|5896
NC_011375	753637	G	T	SNV	SPY49_RS03825	+	hypothetical protein	protein_coding	synonymous_variant	c.60G>T	60/312	p.Gly20Gly	20/103	0|4440	0|5870
NC_011375	753670	G	T	SNV	SPY49_RS03825	+	hypothetical protein	protein_coding	synonymous_variant	c.93G>T	93/312	p.Gly31Gly	31/103	5|4003	0|5464
NC_011375	753671	G	T	SNV	SPY49_RS03825	+	hypothetical protein	protein_coding	missense_variant	c.94G>T	94/312	p.Val32Leu	32/103	2|4072	0|5482
NC_011375	753678	G	T	SNV	SPY49_RS03825	+	hypothetical protein	protein_coding	missense_variant	c.101G>T	101/312	p.Gly34Val	34/103	0|4159	0|5546
NC_011375	753734	G	T	SNV	SPY49_RS03825	+	hypothetical protein	protein_coding	missense_variant	c.157G>T	157/312	p.Val53Phe	53/103	2|4192	3|5514
NC_011375	764630	A	AAAGAC	INS	SPY49_RS03890	+	terminase small subunit	protein_coding	frameshift_variant	c.118_119insAGACA	119/453	p.Ser40fs	40/150	1|2336	4|3093
NC_011375	764632	GTTCCC	G	DEL	SPY49_RS03890	+	terminase small subunit	protein_coding	frameshift_variant	c.120_124delTTCCC	120/453	p.Ser41fs	40/150	1|2410	1|3185
NC_011375	764639	C	A	SNV	SPY49_RS03890	+	terminase small subunit	protein_coding	synonymous_variant	c.126C>A	126/453	p.Pro42Pro	42/150	0|2472	0|3250
NC_011375	764651	C	T	SNV	SPY49_RS03890	+	terminase small subunit	protein_coding	synonymous_variant	c.138C>T	138/453	p.Gly46Gly	46/150	0|2776	0|3646
NC_011375	764654	C	A	SNV	SPY49_RS03890	+	terminase small subunit	protein_coding	missense_variant	c.141C>A	141/453	p.His47Gln	47/150	0|2855	0|3770
NC_011375	764659	T	A	SNV	SPY49_RS03890	+	terminase small subunit	protein_coding	missense_variant	c.146T>A	146/453	p.Ile49Asn	49/150	0|3001	0|3923
NC_011375	764668	G	A	SNV	SPY49_RS03890	+	terminase small subunit	protein_coding	missense_variant	c.155G>A	155/453	p.Arg52Lys	52/150	0|3244	0|4252
NC_011375	764742	A	G	SNV	SPY49_RS03890	+	terminase small subunit	protein_coding	missense_variant	c.229A>G	229/453	p.Ile77Val	77/150	0|3584	0|4780
NC_011375	764786	C	A	SNV	SPY49_RS03890	+	terminase small subunit	protein_coding	missense_variant	c.273C>A	273/453	p.Asp91Glu	91/150	0|4120	2|5550
NC_011375	764803	G	T	SNV	SPY49_RS03890	+	terminase small subunit	protein_coding	missense_variant	c.290G>T	290/453	p.Gly97Val	97/150	1|4213	0|5692
NC_011375	764811	G	T	SNV	SPY49_RS03890	+	terminase small subunit	protein_coding	missense_variant	c.298G>T	298/453	p.Val100Phe	100/150	1|4177	0|5649
NC_011375	765872	T	A	SNV	SPY49_RS03895	+	PBSX family phage terminase large subunit	protein_coding	missense_variant	c.917T>A	917/1278	p.Met306Lys	306/425	0|4380	0|5749
NC_011375	765879	G	C	SNV	SPY49_RS03895	+	PBSX family phage terminase large subunit	protein_coding	synonymous_variant	c.924G>C	924/1278	p.Leu308Leu	308/425	0|4322	0|5731
NC_011375	765932	T	A	SNV	SPY49_RS03895	+	PBSX family phage terminase large subunit	protein_coding	missense_variant	c.977T>A	977/1278	p.Leu326Gln	326/425	0|4471	0|5707
NC_011375	765945	G	T	SNV	SPY49_RS03895	+	PBSX family phage terminase large subunit	protein_coding	missense_variant	c.990G>T	990/1278	p.Lys330Asn	330/425	0|4464	4|5668
NC_011375	766552	G	C	SNV	SPY49_RS03900	+	phage portal protein	protein_coding	missense_variant	c.304G>C	304/1533	p.Val102Leu	102/510	0|4188	0|5375
NC_011375	773387	T	TA	INS	SPY49_RS03955	+	tail assembly chaperone	protein_coding	frameshift_variant	c.51dupA	52/455	p.Leu18fs	18/150	0|4129	1|5167
NC_011375	776202	C	CT	INS	SPY49_RS03965	+	tape measure protein	protein_coding	frameshift_variant	c.2087dupT	2088/4383	p.Ser697fs	696/1460	0|3233	0|4698
NC_011375	798329	C	A	SNV	SPY49_RS04055	+	alpha/beta hydrolase family protein	protein_coding	missense_variant	c.671C>A	671/786	p.Ala224Asp	224/261	0|3878	2|5192
NC_011375	799300	G	A	SNV	SPY49_RS04065	+	ABC-F family ATP-binding cassette domain-containing protein	protein_coding	missense_variant	c.455G>A	455/1908	p.Gly152Asp	152/635	0|4052	0|5510
NC_011375	799311	G	T	SNV	SPY49_RS04065	+	ABC-F family ATP-binding cassette domain-containing protein	protein_coding	missense_variant	c.466G>T	466/1908	p.Gly156Trp	156/635	0|4019	2|5438
NC_011375	799335	G	T	SNV	SPY49_RS04065	+	ABC-F family ATP-binding cassette domain-containing protein	protein_coding	missense_variant	c.490G>T	490/1908	p.Ala164Ser	164/635	2|3874	3|5251
NC_011375	799374	G	C	SNV	SPY49_RS04065	+	ABC-F family ATP-binding cassette domain-containing protein	protein_coding	missense_variant	c.529G>C	529/1908	p.Val177Leu	177/635	2|3835	0|5246
NC_011375	804724	G	C	SNV	SPY49_RS04090	+	dihydrolipoyl dehydrogenase	protein_coding	upstream_gene_variant	c.-260G>C				2|3760	0|5111
NC_011375	806827	G	A	SNV	SPY49_RS04100	+	lipoate--protein ligase	protein_coding	upstream_gene_variant	c.-3245G>A				1|4023	3|5237
NC_011375	806855	CG	C	DEL	SPY49_RS04100	+	lipoate--protein ligase	protein_coding	upstream_gene_variant	c.-3216delG				0|4194	0|5359
NC_011375	815265	T	TG	INS	SPY49_RS04125	+	phosphoglucosamine mutase	protein_coding	frameshift_variant	c.7dupG	8/1356	p.Glu3fs	3/451	3|3624	2|4743
NC_011375	815270	A	AAT	INS	SPY49_RS04125	+	phosphoglucosamine mutase	protein_coding	frameshift_variant	c.11_12dupAT	13/1356	p.Phe5fs	5/451	5|3599	0|4849
NC_011375	823617	C	A	SNV	SPY49_RS04155	+	type II CRISPR RNA-guided endonuclease Cas9	protein_coding	missense_variant	c.2408C>A	2408/4107	p.Thr803Asn	803/1368	2|4221	1|5288
NC_011375	826069	C	A	SNV	SPY49_RS04160	+	type II CRISPR-associated endonuclease Cas1	protein_coding	missense_variant	c.754C>A	754/870	p.Pro252Thr	252/289	0|3963	0|5098
NC_011375	828116	TG	T	DEL	SPY49_RS09505	+	nucleoside-diphosphate kinase	protein_coding	frameshift_variant	c.429delG	429/432	p.Ter144fs	143/143	0|3787	0|4884
NC_011375	828139	G	C	SNV	SPY49_RS04185	+	translation elongation factor 4	protein_coding	upstream_gene_variant	c.-84G>C				0|3933	1|4959
NC_011375	828822	C	A	SNV	SPY49_RS04185	+	translation elongation factor 4	protein_coding	missense_variant	c.600C>A	600/1833	p.Phe200Leu	200/610	1|3641	3|4934
NC_011375	829523	G	A	SNV	SPY49_RS04185	+	translation elongation factor 4	protein_coding	missense_variant	c.1301G>A	1301/1833	p.Arg434Lys	434/610	0|3766	1|5022
NC_011375	834410	TG	T	DEL	SPY49_RS04215	+	PTS mannose/fructose/sorbose/N-acetylgalactosamine transporter subunit IIC	protein_coding	frameshift_variant	c.40delG	40/811	p.Asp14fs	14/269	0|4062	0|5324
NC_011375	835986	TG	T	DEL	SPY49_RS04220	+	PTS system mannose/fructose/sorbose family transporter subunit IID	protein_coding	frameshift_variant	c.810delG	810/829	p.Thr271fs	270/275	3|4333	1|5426
NC_011375	838657	G	T	SNV	SPY49_RS04235	+	extracellular solute-binding protein	protein_coding	missense_variant	c.79G>T	79/1047	p.Asp27Tyr	27/348	1|4333	2|5258
NC_011375	838791	G	T	SNV	SPY49_RS04235	+	extracellular solute-binding protein	protein_coding	synonymous_variant	c.213G>T	213/1047	p.Gly71Gly	71/348	3|4370	3|5430
NC_011375	838821	G	T	SNV	SPY49_RS04235	+	extracellular solute-binding protein	protein_coding	synonymous_variant	c.243G>T	243/1047	p.Gly81Gly	81/348	3|4118	4|5250
NC_011375	846869	C	A	SNV	SPY49_RS04260	-	tRNA uridine-5-carboxymethylaminomethyl(34) synthesis GTPase MnmE	protein_coding	upstream_gene_variant	c.-68G>T				0|1807	0|2027
NC_011375	847788	G	GA	INS	SPY49_RS04275	+	50S ribosomal protein L7/L12	protein_coding	frameshift_variant	c.89dupA	90/365	p.Asp30fs	30/120	7|3743	1|4948
NC_011375	849420	GC	G	DEL	SPY49_RS04280	+	D-alanyl-D-alanine carboxypeptidase PBP3	protein_coding	frameshift_variant	c.1118delC	1118/1302	p.Ala373fs	373/433	0|3991	1|4939
NC_011375	849445	GC	G	DEL	SPY49_RS04280	+	D-alanyl-D-alanine carboxypeptidase PBP3	protein_coding	frameshift_variant	c.1143delC	1143/1302	p.Asn382fs	381/433	0|3992	2|4869
NC_011375	857440	C	A	SNV	SPY49_RS04325	+	ABC transporter permease	protein_coding	missense_variant	c.700C>A	700/795	p.Pro234Thr	234/264	2|3940	3|5149
NC_011375	857472	G	T	SNV	SPY49_RS04325	+	ABC transporter permease	protein_coding	missense_variant	c.732G>T	732/795	p.Met244Ile	244/264	0|3990	1|5321
NC_011375	857782	C	A	SNV	SPY49_RS04330	+	ABC transporter permease	protein_coding	missense_variant	c.251C>A	251/777	p.Pro84His	84/258	2|4395	2|5552
NC_011375	864557	C	G	SNV	SPY49_RS04360	-	zinc-dependent alcohol dehydrogenase family protein	protein_coding	missense_variant	c.881G>C	881/1050	p.Gly294Ala	294/349	0|3926	0|5089
NC_011375	868543	G	T	SNV	SPY49_RS04375	+	SGNH/GDSL hydrolase family protein	protein_coding	synonymous_variant	c.267G>T	267/615	p.Gly89Gly	89/204	1|4124	1|5235
NC_011375	886569	A	G	SNV	SPY49_RS04470	+	nucleobase:cation symporter-2 family protein	protein_coding	missense_variant	c.826A>G	826/1284	p.Lys276Glu	276/427	0|3220	1|3330
NC_011375	888515	G	A	SNV	SPY49_RS04485	+	thymidine kinase	protein_coding	synonymous_variant	c.111G>A	111/570	p.Thr37Thr	37/189	0|4053	1|5183
NC_011375	901187	G	A	SNV	SPY49_RS04540	-	L-lactate dehydrogenase	protein_coding	upstream_gene_variant	c.-175C>T				9|3951	8|5117
NC_011375	901524	T	G	SNV	SPY49_RS04545	+	DNA gyrase subunit A	protein_coding	missense_variant	c.322T>G	322/2487	p.Cys108Gly	108/828	1|3680	0|4961
NC_011375	904092	C	A	SNV	SPY49_RS04550	+	sortase	protein_coding	missense_variant	c.384C>A	384/750	p.Asp128Glu	128/249	0|3881	1|4938
NC_011375	905589	G	GT	INS	SPY49_RS04560	+	hypothetical protein	protein_coding	frameshift_variant	c.27dupT	28/440	p.Gly10fs	10/145	0|3642	2|4750
NC_011375	906403	G	T	SNV	SPY49_RS04565	-	diacylglycerol kinase family lipid kinase	protein_coding	missense_variant	c.566C>A	566/912	p.Pro189His	189/303	1|3812	0|5184
NC_011375	907214	C	A	SNV	SPY49_RS04570	-	hemolysin III family protein	protein_coding	synonymous_variant	c.522G>T	522/651	p.Gly174Gly	174/216	0|4317	0|5281
NC_011375	907221	C	A	SNV	SPY49_RS04570	-	hemolysin III family protein	protein_coding	stop_lost	c.515G>T	515/651	p.Ter172Leuext*?	172/216	0|4411	0|5440
NC_011375	907232	C	A	SNV	SPY49_RS04570	-	hemolysin III family protein	protein_coding	synonymous_variant	c.504G>T	504/651	p.Gly168Gly	168/216	0|4266	0|5322
NC_011375	907285	C	G	SNV	SPY49_RS04570	-	hemolysin III family protein	protein_coding	missense_variant	c.451G>C	451/651	p.Val151Leu	151/216	0|4145	1|5106
NC_011375	907386	C	A	SNV	SPY49_RS04570	-	hemolysin III family protein	protein_coding	missense_variant	c.350G>T	350/651	p.Gly117Val	117/216	2|4199	1|5395
NC_011375	907503	C	A	SNV	SPY49_RS04570	-	hemolysin III family protein	protein_coding	missense_variant	c.233G>T	233/651	p.Gly78Val	78/216	0|4251	0|5362
NC_011375	907508	C	A	SNV	SPY49_RS04570	-	hemolysin III family protein	protein_coding	synonymous_variant	c.228G>T	228/651	p.Gly76Gly	76/216	0|4291	0|5432
NC_011375	907515	C	G	SNV	SPY49_RS04570	-	hemolysin III family protein	protein_coding	missense_variant	c.221G>C	221/651	p.Gly74Ala	74/216	0|4240	0|5314
NC_011375	911252	G	A	SNV	SPY49_RS04595	+	type I DNA topoisomerase	protein_coding	synonymous_variant	c.225G>A	225/2130	p.Pro75Pro	75/709	5|3957	2|4999
NC_011375	913666	C	T	SNV	SPY49_RS09510	-	LysR family transcriptional regulator	protein_coding	missense_variant	c.425G>A	425/858	p.Arg142Gln	142/285	3|4074	2|4999
NC_011375	915172	A	C	SNV	SPY49_RS04610	+	D-lactate dehydrogenase	protein_coding	synonymous_variant	c.462A>C	462/993	p.Gly154Gly	154/330	0|3715	0|4888
NC_011375	918154	T	C	SNV	SPY49_RS04625	+	methylenetetrahydrofolate--tRNA-(uracil(54)-C(5))-methyltransferase (FADH(2)-oxidizing) TrmFO	protein_coding	synonymous_variant	c.822T>C	822/1347	p.Val274Val	274/448	0|3589	1|5153
NC_011375	918550	G	A	SNV	SPY49_RS04625	+	methylenetetrahydrofolate--tRNA-(uracil(54)-C(5))-methyltransferase (FADH(2)-oxidizing) TrmFO	protein_coding	synonymous_variant	c.1218G>A	1218/1347	p.Gln406Gln	406/448	2|3581	0|5072
NC_011375	933980	G	GA	INS	SPY49_RS04715	-	PASTA domain-containing protein	protein_coding	frameshift_variant	c.371_372insT	371/482	p.Lys125fs	124/159	0|3979	0|5196
NC_011375	934065	C	A	SNV	SPY49_RS04715	-	PASTA domain-containing protein	protein_coding	missense_variant	c.287G>T	287/482	p.Gly96Val	96/159	0|3902	2|5081
NC_011375	936016	G	T	SNV	SPY49_RS04720	-	tyrosine recombinase XerS	protein_coding	missense_variant	c.100C>A	100/1071	p.Arg34Ser	34/356	0|3795	1|4963
NC_011375	936034	G	T	SNV	SPY49_RS04720	-	tyrosine recombinase XerS	protein_coding	missense_variant	c.82C>A	82/1071	p.Gln28Lys	28/356	1|3703	1|4908
NC_011375	937392	C	T	SNV	SPY49_RS04710	-	[citrate (pro-3S)-lyase] ligase	protein_coding	upstream_gene_variant	c.-3611G>A				-	4360|607
NC_011375	939759	G	T	SNV	SPY49_RS04740	-	GntR family transcriptional regulator	protein_coding	missense_variant	c.347C>A	347/699	p.Ala116Asp	116/232	1|3952	2|5079
NC_011375	940806	G	T	SNV	SPY49_RS04745	-	hypothetical protein	protein_coding	missense_variant	c.817C>A	817/1435	p.Pro273Thr	273/477	2|3798	1|5176
NC_011375	940823	G	T	SNV	SPY49_RS04745	-	hypothetical protein	protein_coding	missense_variant	c.800C>A	800/1435	p.Ser267Tyr	267/477	1|3817	2|5185
NC_011375	941504	GA	G	DEL	SPY49_RS04745	-	hypothetical protein	protein_coding	frameshift_variant	c.118delT	118/1435	p.Ser40fs	40/477	0|3799	0|4861
NC_011375	943665	G	GC	INS	SPY49_RS04755	-	lipid II:glycine glycyltransferase FemX	protein_coding	frameshift_variant	c.939_940insG	939/1212	p.Leu314fs	313/403	0|4052	1|5166
NC_011375	946833	G	T	SNV	SPY49_RS04765	-	ECF transporter S component	protein_coding	missense_variant	c.362C>A	362/558	p.Thr121Asn	121/185	0|3935	1|5064
NC_011375	961596	G	C	SNV	SPY49_RS04805	-	protein-ADP-ribose hydrolase	protein_coding	upstream_gene_variant	c.-4839C>G				0|4064	0|5296
NC_011375	961604	C	G	SNV	SPY49_RS04805	-	protein-ADP-ribose hydrolase	protein_coding	upstream_gene_variant	c.-4847G>C				0|4007	1|5182
NC_011375	961621	TA	T	DEL	SPY49_RS04805	-	protein-ADP-ribose hydrolase	protein_coding	upstream_gene_variant	c.-4865delT				0|3883	0|4993
NC_011375	961668	A	T	SNV	SPY49_RS04840	+	ECF transporter S component	protein_coding	synonymous_variant	c.33A>T	33/570	p.Arg11Arg	11/189	0|3940	1|5193
NC_011375	961703	G	A	SNV	SPY49_RS04840	+	ECF transporter S component	protein_coding	missense_variant	c.68G>A	68/570	p.Arg23His	23/189	0|3734	0|4722
NC_011375	961706	G	T	SNV	SPY49_RS04840	+	ECF transporter S component	protein_coding	missense_variant	c.71G>T	71/570	p.Cys24Phe	24/189	0|3745	0|4723
NC_011375	961712	T	G	SNV	SPY49_RS04840	+	ECF transporter S component	protein_coding	missense_variant	c.77T>G	77/570	p.Met26Arg	26/189	0|3645	0|4610
NC_011375	961713	G	C	SNV	SPY49_RS04840	+	ECF transporter S component	protein_coding	missense_variant	c.78G>C	78/570	p.Met26Ile	26/189	0|3618	2|4568
NC_011375	962280	G	A	SNV	SPY49_RS04815	-	LLM class flavin-dependent oxidoreductase	protein_coding	upstream_gene_variant	c.-4158C>T				0|4072	0|5099
NC_011375	962294	G	T	SNV	SPY49_RS04815	-	LLM class flavin-dependent oxidoreductase	protein_coding	upstream_gene_variant	c.-4172C>A				0|4116	0|5133
NC_011375	962300	G	A	SNV	SPY49_RS04815	-	LLM class flavin-dependent oxidoreductase	protein_coding	upstream_gene_variant	c.-4178C>T				0|4126	0|5135
NC_011375	962306	G	C	SNV	SPY49_RS04815	-	LLM class flavin-dependent oxidoreductase	protein_coding	upstream_gene_variant	c.-4184C>G				0|4128	0|5135
NC_011375	962320	C	T	SNV	SPY49_RS04815	-	LLM class flavin-dependent oxidoreductase	protein_coding	upstream_gene_variant	c.-4198G>A				0|4080	0|5069
NC_011375	962322	G	T	SNV	SPY49_RS04815	-	LLM class flavin-dependent oxidoreductase	protein_coding	upstream_gene_variant	c.-4200C>A				0|3933	12|4635
NC_011375	965607	T	A	SNV	SPY49_RS04855	-	ABC transporter permease	protein_coding	missense_variant	c.728A>T	728/1065	p.Asn243Ile	243/354	0|3563	3|4554
NC_011375	965610	T	A	SNV	SPY49_RS04855	-	ABC transporter permease	protein_coding	missense_variant	c.725A>T	725/1065	p.Asn242Ile	242/354	0|3537	0|4517
NC_011375	965612	T	A	SNV	SPY49_RS04855	-	ABC transporter permease	protein_coding	missense_variant	c.723A>T	723/1065	p.Lys241Asn	241/354	0|3513	0|4493
NC_011375	965613	T	G	SNV	SPY49_RS04855	-	ABC transporter permease	protein_coding	missense_variant	c.722A>C	722/1065	p.Lys241Thr	241/354	0|3517	0|4493
NC_011375	971043	C	T	SNV	SPY49_RS04855	-	ABC transporter permease	protein_coding	upstream_gene_variant	c.-4709G>A				0|3329	0|3993
NC_011375	971044	C	A	SNV	SPY49_RS04855	-	ABC transporter permease	protein_coding	upstream_gene_variant	c.-4710G>T				0|3329	0|3992
NC_011375	971066	C	A	SNV	SPY49_RS04880	+	type I pantothenate kinase	protein_coding	missense_variant	c.20C>A	20/921	p.Thr7Asn	7/306	1|3391	3|4066
NC_011375	976145	G	T	SNV	SPY49_RS04900	-	M1 family metallopeptidase	protein_coding	missense_variant	c.1111C>A	1111/2538	p.Pro371Thr	371/845	0|4234	2|5501
NC_011375	977901	G	T	SNV	SPY49_RS04905	-	phosphate signaling complex protein PhoU	protein_coding	missense_variant	c.213C>A	213/654	p.His71Gln	71/217	3|4011	1|5181
NC_011375	978655	TG	T	DEL	SPY49_RS04910	-	phosphate ABC transporter ATP-binding protein PstB	protein_coding	frameshift_variant	c.285delC	285/759	p.Asn96fs	95/252	3|4236	-
NC_011375	986389	CT	C	DEL	SPY49_RS04960	-	tRNA pseudouridine(55) synthase TruB	protein_coding	frameshift_variant	c.874delA	874/924	p.Ser292fs	292/307	0|3619	0|4903
NC_011375	994640	A	G	SNV	SPY49_RS04995	-	GntR family transcriptional regulator	protein_coding	stop_lost&splice_region_variant	c.628T>C	628/630	p.Ter210Argext*?	210/209	0|4388	0|5433
NC_011375	994646	A	T	SNV	SPY49_RS04995	-	GntR family transcriptional regulator	protein_coding	missense_variant	c.622T>A	622/630	p.Tyr208Asn	208/209	0|4370	0|5418
NC_011375	994840	T	C	SNV	SPY49_RS04995	-	GntR family transcriptional regulator	protein_coding	missense_variant	c.428A>G	428/630	p.Asn143Ser	143/209	0|4312	1|5427
NC_011375	994911	A	G	SNV	SPY49_RS04995	-	GntR family transcriptional regulator	protein_coding	synonymous_variant	c.357T>C	357/630	p.Val119Val	119/209	0|4200	1|5360
NC_011375	996267	A	G	SNV	SPY49_RS05010	-	Asp23/Gls24 family envelope stress response protein	protein_coding	missense_variant	c.443T>C	443/540	p.Phe148Ser	148/179	0|3983	0|5285
NC_011375	996327	G	T	SNV	SPY49_RS05010	-	Asp23/Gls24 family envelope stress response protein	protein_coding	missense_variant	c.383C>A	383/540	p.Pro128Gln	128/179	0|3871	1|5104
NC_011375	996343	G	T	SNV	SPY49_RS05010	-	Asp23/Gls24 family envelope stress response protein	protein_coding	missense_variant	c.367C>A	367/540	p.Leu123Ile	123/179	0|3717	0|4940
NC_011375	996347	A	G	SNV	SPY49_RS05010	-	Asp23/Gls24 family envelope stress response protein	protein_coding	synonymous_variant	c.363T>C	363/540	p.Val121Val	121/179	0|3727	0|4969
NC_011375	996378	C	A	SNV	SPY49_RS05010	-	Asp23/Gls24 family envelope stress response protein	protein_coding	missense_variant	c.332G>T	332/540	p.Arg111Leu	111/179	0|3385	0|4397
NC_011375	997946	G	T	SNV	SPY49_RS04980	-	FtsX-like permease family protein	protein_coding	upstream_gene_variant	c.-4839C>A				0|3374	6|3831
NC_011375	997961	G	T	SNV	SPY49_RS04980	-	FtsX-like permease family protein	protein_coding	upstream_gene_variant	c.-4854C>A				0|3274	1|3726
NC_011375	1003127	C	A	SNV	SPY49_RS05040	+	cation diffusion facilitator family transporter	protein_coding	missense_variant	c.659C>A	659/1236	p.Ser220Tyr	220/411	0|4129	2|5522
NC_011375	1003315	A	G	SNV	SPY49_RS05040	+	cation diffusion facilitator family transporter	protein_coding	missense_variant	c.847A>G	847/1236	p.Asn283Asp	283/411	1|3602	0|4794
NC_011375	1003403	G	T	SNV	SPY49_RS05040	+	cation diffusion facilitator family transporter	protein_coding	missense_variant	c.935G>T	935/1236	p.Trp312Leu	312/411	2|3676	2|4905
NC_011375	1003493	G	T	SNV	SPY49_RS05040	+	cation diffusion facilitator family transporter	protein_coding	missense_variant	c.1025G>T	1025/1236	p.Trp342Leu	342/411	1|3757	0|4854
NC_011375	1004666	C	T	SNV	SPY49_RS05045	-	CAMP factor pore-forming toxin Cfa	protein_coding	missense_variant	c.182G>A	182/774	p.Arg61Gln	61/257	0|4263	1|5196
NC_011375	1014592	G	T	SNV	SPY49_RS05090	-	DNA polymerase III subunit alpha	protein_coding	synonymous_variant	c.1929C>A	1929/3111	p.Leu643Leu	643/1036	2|3943	5|5120
NC_011375	1018678	TC	T	DEL	SPY49_RS05090	-	DNA polymerase III subunit alpha	protein_coding	upstream_gene_variant	c.-2159delG				0|3929	0|5017
NC_011375	1018689	C	A	SNV	SPY49_RS05090	-	DNA polymerase III subunit alpha	protein_coding	upstream_gene_variant	c.-2169G>T				0|4057	0|5124
NC_011375	1018699	T	A	SNV	SPY49_RS05090	-	DNA polymerase III subunit alpha	protein_coding	upstream_gene_variant	c.-2179A>T				0|4060	0|5109
NC_011375	1018703	G	C	SNV	SPY49_RS05090	-	DNA polymerase III subunit alpha	protein_coding	upstream_gene_variant	c.-2183C>G				0|3974	0|4986
NC_011375	1018707	T	A	SNV	SPY49_RS05110	-	TVP38/TMEM64 family protein	protein_coding	stop_lost&splice_region_variant	c.605A>T	605/606	p.Ter202Leuext*?	202/201	0|3889	0|4917
NC_011375	1019439	G	GT	INS	SPY49_RS05090	-	DNA polymerase III subunit alpha	protein_coding	upstream_gene_variant	c.-2920_-2919insA				2|3454	0|4443
NC_011375	1019442	G	T	SNV	SPY49_RS05090	-	DNA polymerase III subunit alpha	protein_coding	upstream_gene_variant	c.-2922C>A				1|3488	0|4470
NC_011375	1025505	C	G	SNV	SPY49_RS05130	-	LacI family DNA-binding transcriptional regulator	protein_coding	missense_variant	c.349G>C	349/1020	p.Asp117His	117/339	0|4199	0|5294
NC_011375	1025549	T	G	SNV	SPY49_RS05130	-	LacI family DNA-binding transcriptional regulator	protein_coding	missense_variant	c.305A>C	305/1020	p.Lys102Thr	102/339	2|4117	1|5251
NC_011375	1025580	C	T	SNV	SPY49_RS05130	-	LacI family DNA-binding transcriptional regulator	protein_coding	missense_variant	c.274G>A	274/1020	p.Glu92Lys	92/339	0|4184	1|5257
NC_011375	1025589	G	T	SNV	SPY49_RS05130	-	LacI family DNA-binding transcriptional regulator	protein_coding	missense_variant	c.265C>A	265/1020	p.His89Asn	89/339	0|4123	0|5125
NC_011375	1025590	C	A	SNV	SPY49_RS05130	-	LacI family DNA-binding transcriptional regulator	protein_coding	synonymous_variant	c.264G>T	264/1020	p.Thr88Thr	88/339	0|4116	0|5125
NC_011375	1025604	G	A	SNV	SPY49_RS05130	-	LacI family DNA-binding transcriptional regulator	protein_coding	synonymous_variant	c.250C>T	250/1020	p.Leu84Leu	84/339	0|4163	0|5222
NC_011375	1025614	T	A	SNV	SPY49_RS05130	-	LacI family DNA-binding transcriptional regulator	protein_coding	synonymous_variant	c.240A>T	240/1020	p.Leu80Leu	80/339	0|4140	0|5210
NC_011375	1025616	G	A	SNV	SPY49_RS05130	-	LacI family DNA-binding transcriptional regulator	protein_coding	synonymous_variant	c.238C>T	238/1020	p.Leu80Leu	80/339	0|3985	2|4962
NC_011375	1025635	C	A	SNV	SPY49_RS05130	-	LacI family DNA-binding transcriptional regulator	protein_coding	missense_variant	c.219G>T	219/1020	p.Glu73Asp	73/339	0|4042	1|5098
NC_011375	1025657	C	A	SNV	SPY49_RS05130	-	LacI family DNA-binding transcriptional regulator	protein_coding	missense_variant	c.197G>T	197/1020	p.Cys66Phe	66/339	1|3986	3|5036
NC_011375	1025754	T	C	SNV	SPY49_RS05130	-	LacI family DNA-binding transcriptional regulator	protein_coding	missense_variant	c.100A>G	100/1020	p.Lys34Glu	34/339	0|4196	0|5242
NC_011375	1029765	G	T	SNV	SPY49_RS05145	+	sugar ABC transporter permease	protein_coding	missense_variant	c.787G>T	787/837	p.Val263Phe	263/278	1|4356	3|5324
NC_011375	1029878	G	T	SNV	SPY49_RS05130	-	LacI family DNA-binding transcriptional regulator	protein_coding	upstream_gene_variant	c.-4025C>A				1|4230	0|5364
NC_011375	1033263	G	T	SNV	SPY49_RS05165	-	D-alanyl-lipoteichoic acid biosynthesis protein DltD	protein_coding	synonymous_variant	c.498C>A	498/1251	p.Ser166Ser	166/416	0|4191	1|5275
NC_011375	1034591	C	A	SNV	SPY49_RS05175	-	D-alanyl-lipoteichoic acid biosynthesis protein DltB	protein_coding	missense_variant	c.676G>T	676/1257	p.Val226Leu	226/418	2|4596	2|5765
NC_011375	1036782	G	T	SNV	SPY49_RS05180	-	D-alanine--poly(phosphoribitol) ligase subunit DltA	protein_coding	missense_variant	c.20C>A	20/1539	p.Ala7Asp	7/512	2|3859	1|4921
NC_011375	1040132	G	T	SNV	SPY49_RS05195	+	ABC transporter substrate-binding protein/permease	protein_coding	missense_variant	c.730G>T	730/2175	p.Gly244Trp	244/724	0|4027	1|5289
NC_011375	1040223	G	T	SNV	SPY49_RS05195	+	ABC transporter substrate-binding protein/permease	protein_coding	missense_variant	c.821G>T	821/2175	p.Gly274Val	274/724	0|4258	1|5463
NC_011375	1040234	G	T	SNV	SPY49_RS05195	+	ABC transporter substrate-binding protein/permease	protein_coding	missense_variant	c.832G>T	832/2175	p.Ala278Ser	278/724	0|4205	0|5390
NC_011375	1040323	G	T	SNV	SPY49_RS05195	+	ABC transporter substrate-binding protein/permease	protein_coding	synonymous_variant	c.921G>T	921/2175	p.Gly307Gly	307/724	1|4213	0|5320
NC_011375	1043180	C	A	SNV	SPY49_RS05205	-	PTS transporter subunit EIIC	protein_coding	missense_variant	c.814G>T	814/1380	p.Val272Phe	272/459	1|4261	1|5297
NC_011375	1043220	C	A	SNV	SPY49_RS05205	-	PTS transporter subunit EIIC	protein_coding	synonymous_variant	c.774G>T	774/1380	p.Gly258Gly	258/459	0|4278	0|5337
NC_011375	1043226	C	A	SNV	SPY49_RS05205	-	PTS transporter subunit EIIC	protein_coding	synonymous_variant	c.768G>T	768/1380	p.Gly256Gly	256/459	0|4281	0|5372
NC_011375	1043272	C	A	SNV	SPY49_RS05205	-	PTS transporter subunit EIIC	protein_coding	missense_variant	c.722G>T	722/1380	p.Gly241Val	241/459	1|4024	0|5242
NC_011375	1043289	C	A	SNV	SPY49_RS05205	-	PTS transporter subunit EIIC	protein_coding	synonymous_variant	c.705G>T	705/1380	p.Gly235Gly	235/459	2|4011	1|5253
NC_011375	1049280	G	C	SNV	SPY49_RS05235	-	glycoside hydrolase family 1 protein	protein_coding	missense_variant	c.613C>G	613/1401	p.Pro205Ala	205/466	0|3941	0|5267
NC_011375	1062201	A	G	SNV	SPY49_RS05310	-	MFS transporter	protein_coding	synonymous_variant	c.108T>C	108/1221	p.Ser36Ser	36/406	1|4214	1|5478
NC_011375	1062589	GT	G	DEL	SPY49_RS05300	-	pseudouridine synthase	protein_coding	upstream_gene_variant	c.-2102delA				1|4247	3|5078
NC_011375	1062708	C	CA	INS	SPY49_RS05315	+	DUF1846 domain-containing protein	protein_coding	frameshift_variant	c.28dupA	29/1484	p.Ser10fs	10/493	0|4029	1|5053
NC_011375	1063254	G	T	SNV	SPY49_RS05315	+	DUF1846 domain-containing protein	protein_coding	missense_variant	c.573G>T	573/1484	p.Trp191Cys	191/493	2|3960	0|5239
NC_011375	1068394	G	T	SNV	SPY49_RS05335	-	LCP family protein	protein_coding	missense_variant	c.186C>A	186/1452	p.Asp62Glu	62/483	0|4262	1|5355
NC_011375	1074625	T	TA	INS	SPY49_RS05370	-	LPXTG cell wall anchor domain-containing protein	protein_coding	frameshift_variant	c.523_524insT	523/569	p.Glu175fs	175/188	1|4487	1|5655
NC_011375	1081295	AT	A	DEL	SPY49_RS05390	+	bifunctional biotin--[acetyl-CoA-carboxylase] ligase/biotin operon repressor BirA	protein_coding	frameshift_variant&stop_lost	c.46delT	46/944	p.Ter16fs	16/313	0|3445	0|4350
NC_011375	1081413	AG	A	DEL	SPY49_RS05390	+	bifunctional biotin--[acetyl-CoA-carboxylase] ligase/biotin operon repressor BirA	protein_coding	frameshift_variant	c.166delG	166/944	p.Ala56fs	56/313	0|3459	0|4496
NC_011375	1081429	G	T	SNV	SPY49_RS05390	+	bifunctional biotin--[acetyl-CoA-carboxylase] ligase/biotin operon repressor BirA	protein_coding	missense_variant	c.178G>T	178/944	p.Gly60Cys	60/313	0|3422	2|4500
NC_011375	1081430	G	A	SNV	SPY49_RS05390	+	bifunctional biotin--[acetyl-CoA-carboxylase] ligase/biotin operon repressor BirA	protein_coding	missense_variant	c.179G>A	179/944	p.Gly60Asp	60/313	0|3422	2|4469
NC_011375	1081470	G	C	SNV	SPY49_RS05390	+	bifunctional biotin--[acetyl-CoA-carboxylase] ligase/biotin operon repressor BirA	protein_coding	synonymous_variant	c.219G>C	219/944	p.Gly73Gly	73/313	0|3666	0|4801
NC_011375	1081535	A	C	SNV	SPY49_RS05390	+	bifunctional biotin--[acetyl-CoA-carboxylase] ligase/biotin operon repressor BirA	protein_coding	stop_lost	c.284A>C	284/944	p.Ter95Serext*?	95/313	0|3891	0|5082
NC_011375	1084854	TC	T	DEL	SPY49_RS05405	+	PrsW family intramembrane metalloprotease	protein_coding	frameshift_variant	c.75delC	75/811	p.Ter26fs	25/269	0|3384	0|4037
NC_011375	1085811	GC	G	DEL	SPY49_RS05410	-	DUF1294 domain-containing protein	protein_coding	frameshift_variant	c.98delG	98/266	p.Gly33fs	33/87	9|4149	0|5053
NC_011375	1085815	T	G	SNV	SPY49_RS05410	-	DUF1294 domain-containing protein	protein_coding	missense_variant	c.95A>C	95/266	p.Lys32Thr	32/87	11|4217	0|5101
NC_011375	1085835	CT	C	DEL	SPY49_RS05410	-	DUF1294 domain-containing protein	protein_coding	frameshift_variant	c.74delA	74/266	p.Lys25fs	25/87	1|4088	0|4835
NC_011375	1089255	TA	T	DEL	SPY49_RS05400	-	GAF domain-containing protein	protein_coding	upstream_gene_variant	c.-4620delT				1|4200	11|5128
NC_011375	1089269	A	AT	INS	SPY49_RS05400	-	GAF domain-containing protein	protein_coding	upstream_gene_variant	c.-4634_-4633insA				24|3711	25|4631
NC_011375	1089279	A	T	SNV	SPY49_RS05430	-	NADP-dependent glyceraldehyde-3-phosphate dehydrogenase	protein_coding	missense_variant	c.1429T>A	1429/1432	p.Leu477Ile	477/476	0|4122	0|4967
NC_011375	1089311	G	T	SNV	SPY49_RS05430	-	NADP-dependent glyceraldehyde-3-phosphate dehydrogenase	protein_coding	missense_variant	c.1397C>A	1397/1432	p.Thr466Asn	466/476	0|3727	0|4664
NC_011375	1089314	A	T	SNV	SPY49_RS05430	-	NADP-dependent glyceraldehyde-3-phosphate dehydrogenase	protein_coding	missense_variant	c.1394T>A	1394/1432	p.Val465Asp	465/476	0|3767	0|4703
NC_011375	1089318	AT	A	DEL	SPY49_RS05430	-	NADP-dependent glyceraldehyde-3-phosphate dehydrogenase	protein_coding	frameshift_variant	c.1389delA	1389/1432	p.Tyr464fs	463/476	0|3804	0|4742
NC_011375	1089325	A	G	SNV	SPY49_RS05430	-	NADP-dependent glyceraldehyde-3-phosphate dehydrogenase	protein_coding	synonymous_variant	c.1383T>C	1383/1432	p.Ile461Ile	461/476	0|3816	0|4779
NC_011375	1089399	A	G	SNV	SPY49_RS05430	-	NADP-dependent glyceraldehyde-3-phosphate dehydrogenase	protein_coding	missense_variant	c.1309T>C	1309/1432	p.Cys437Arg	437/476	0|3680	2|4398
NC_011375	1089400	C	T	SNV	SPY49_RS05430	-	NADP-dependent glyceraldehyde-3-phosphate dehydrogenase	protein_coding	synonymous_variant	c.1308G>A	1308/1432	p.Gln436Gln	436/476	0|3721	2|4374
NC_011375	1089406	C	T	SNV	SPY49_RS05430	-	NADP-dependent glyceraldehyde-3-phosphate dehydrogenase	protein_coding	synonymous_variant	c.1302G>A	1302/1432	p.Lys434Lys	434/476	0|3794	2|4497
NC_011375	1089430	G	A	SNV	SPY49_RS05430	-	NADP-dependent glyceraldehyde-3-phosphate dehydrogenase	protein_coding	synonymous_variant	c.1278C>T	1278/1432	p.Val426Val	426/476	1|3749	3|4638
NC_011375	1089446	A	G	SNV	SPY49_RS05430	-	NADP-dependent glyceraldehyde-3-phosphate dehydrogenase	protein_coding	missense_variant	c.1262T>C	1262/1432	p.Val421Ala	421/476	0|3595	0|4508
NC_011375	1089485	A	G	SNV	SPY49_RS05430	-	NADP-dependent glyceraldehyde-3-phosphate dehydrogenase	protein_coding	missense_variant	c.1223T>C	1223/1432	p.Phe408Ser	408/476	0|3742	0|4845
NC_011375	1092361	G	T	SNV	SPY49_RS05435	-	phosphoenolpyruvate--protein phosphotransferase	protein_coding	missense_variant	c.265C>A	265/1734	p.Gln89Lys	89/577	1|3870	1|5200
NC_011375	1092656	G	T	SNV	SPY49_RS05440	-	phosphocarrier protein HPr	protein_coding	missense_variant	c.238C>A	238/264	p.Pro80Thr	80/87	2|4200	1|5446
NC_011375	1106934	C	A	SNV	SPY49_RS05515	-	OFA family MFS transporter	protein_coding	synonymous_variant	c.858G>T	858/1197	p.Arg286Arg	286/398	2|3960	1|5256
NC_011375	1112528	C	G	SNV	SPY49_RS05535	-	glucosamine-6-phosphate deaminase	protein_coding	missense_variant	c.257G>C	257/705	p.Gly86Ala	86/234	1|4250	1|5396
NC_011375	1116334	C	G	SNV	SPY49_RS05560	-	hypothetical protein	protein_coding	synonymous_variant	c.69G>C	69/228	p.Val23Val	23/75	0|4209	0|5246
NC_011375	1116345	G	T	SNV	SPY49_RS05560	-	hypothetical protein	protein_coding	missense_variant	c.58C>A	58/228	p.Pro20Thr	20/75	0|4176	0|5224
NC_011375	1116502	C	A	SNV	SPY49_RS05530	-	pseudouridine synthase	protein_coding	upstream_gene_variant	c.-4541G>T				0|4299	0|5524
NC_011375	1116506	A	T	SNV	SPY49_RS05530	-	pseudouridine synthase	protein_coding	upstream_gene_variant	c.-4545T>A				0|4287	0|5521
NC_011375	1116523	G	C	SNV	SPY49_RS05530	-	pseudouridine synthase	protein_coding	upstream_gene_variant	c.-4562C>G				0|4397	0|5595
NC_011375	1116531	T	A	SNV	SPY49_RS05565	-	superoxide dismutase SodA	protein_coding	missense_variant	c.638A>T	638/645	p.Asp213Val	213/214	0|4374	0|5569
NC_011375	1116591	T	TA	INS	SPY49_RS05565	-	superoxide dismutase SodA	protein_coding	frameshift_variant	c.577_578insT	577/645	p.Asp193fs	193/214	0|4137	1|5312
NC_011375	1116676	C	A	SNV	SPY49_RS05565	-	superoxide dismutase SodA	protein_coding	missense_variant	c.493G>T	493/645	p.Gly165Trp	165/214	1|4059	5|5338
NC_011375	1116785	C	A	SNV	SPY49_RS05565	-	superoxide dismutase SodA	protein_coding	synonymous_variant	c.384G>T	384/645	p.Gly128Gly	128/214	3|3856	1|5260
NC_011375	1120215	C	T	SNV	SPY49_RS05575	-	DNA internalization-related competence protein ComEC/Rec2	protein_coding	stop_gained	c.405G>A	405/2244	p.Trp135*	135/747	0|4125	1|5545
NC_011375	1122182	T	G	SNV	SPY49_RS05585	-	1-acyl-sn-glycerol-3-phosphate acyltransferase	protein_coding	synonymous_variant	c.21A>C	21/741	p.Arg7Arg	7/246	0|4377	0|5484
NC_011375	1134902	G	GT	INS	SPY49_RS05640	-	formate/nitrite transporter family protein	protein_coding	frameshift_variant	c.45_46insA	45/816	p.Pro16fs	15/271	0|4501	0|5521
NC_011375	1135279	A	G	SNV	SPY49_RS05645	-	hypothetical protein	protein_coding	synonymous_variant	c.298T>C	298/543	p.Leu100Leu	100/180	0|3854	0|5117
NC_011375	1135361	T	A	SNV	SPY49_RS05645	-	hypothetical protein	protein_coding	synonymous_variant	c.216A>T	216/543	p.Leu72Leu	72/180	0|4284	0|5514
NC_011375	1135782	A	G	SNV	SPY49_RS05650	-	transcription repressor NadR	protein_coding	synonymous_variant	c.477T>C	477/522	p.Ile159Ile	159/173	0|4419	0|5307
NC_011375	1136049	C	A	SNV	SPY49_RS05650	-	transcription repressor NadR	protein_coding	missense_variant	c.210G>T	210/522	p.Trp70Cys	70/173	1|4282	1|5376
NC_011375	1136073	G	T	SNV	SPY49_RS05650	-	transcription repressor NadR	protein_coding	synonymous_variant	c.186C>A	186/522	p.Thr62Thr	62/173	0|4361	3|5455
NC_011375	1136088	C	A	SNV	SPY49_RS05650	-	transcription repressor NadR	protein_coding	synonymous_variant	c.171G>T	171/522	p.Gly57Gly	57/173	2|4334	0|5530
NC_011375	1136094	G	T	SNV	SPY49_RS05650	-	transcription repressor NadR	protein_coding	synonymous_variant	c.165C>A	165/522	p.Pro55Pro	55/173	0|4376	1|5376
NC_011375	1137327	AC	A	DEL	SPY49_RS05660	+	dihydroorotate oxidase	protein_coding	frameshift_variant	c.30delC	30/940	p.Leu12fs	10/312	0|3841	0|5168
NC_011375	1137335	TA	T	DEL	SPY49_RS05660	+	dihydroorotate oxidase	protein_coding	frameshift_variant	c.38delA	38/940	p.Tyr13fs	13/312	0|3860	0|5155
NC_011375	1137348	TC	T	DEL	SPY49_RS05660	+	dihydroorotate oxidase	protein_coding	frameshift_variant	c.51delC	51/940	p.Leu18fs	17/312	0|3824	0|5086
NC_011375	1137360	CA	C	DEL	SPY49_RS05660	+	dihydroorotate oxidase	protein_coding	frameshift_variant	c.63delA	63/940	p.Cys22fs	21/312	0|3737	0|4970
NC_011375	1137418	G	C	SNV	SPY49_RS05660	+	dihydroorotate oxidase	protein_coding	missense_variant	c.120G>C	120/940	p.Arg40Ser	40/312	0|3632	1|4887
NC_011375	1140137	C	A	SNV	SPY49_RS05665	-	heavy metal translocating P-type ATPase	protein_coding	synonymous_variant	c.264G>T	264/1863	p.Gly88Gly	88/620	1|3772	1|5017
NC_011375	1140215	G	C	SNV	SPY49_RS05665	-	heavy metal translocating P-type ATPase	protein_coding	missense_variant	c.186C>G	186/1863	p.Asn62Lys	62/620	0|3632	2|4744
NC_011375	1141098	T	A	SNV	SPY49_RS05650	-	transcription repressor NadR	protein_coding	upstream_gene_variant	c.-4840A>T				0|4471	0|5456
NC_011375	1141163	T	C	SNV	SPY49_RS05675	-	YpmS family protein	protein_coding	synonymous_variant	c.531A>G	531/588	p.Lys177Lys	177/195	0|4616	1|5550
NC_011375	1141291	T	C	SNV	SPY49_RS05675	-	YpmS family protein	protein_coding	missense_variant	c.403A>G	403/588	p.Lys135Glu	135/195	0|4400	0|5409
NC_011375	1141368	G	A	SNV	SPY49_RS05675	-	YpmS family protein	protein_coding	missense_variant	c.326C>T	326/588	p.Ser109Phe	109/195	1|4164	2|5306
NC_011375	1141511	G	T	SNV	SPY49_RS05675	-	YpmS family protein	protein_coding	missense_variant	c.183C>A	183/588	p.Asp61Glu	61/195	2|4209	1|5436
NC_011375	1145295	G	T	SNV	SPY49_RS05695	-	DNA repair protein RecN	protein_coding	missense_variant	c.1068C>A	1068/1662	p.Asn356Lys	356/553	1|3877	1|5190
NC_011375	1145351	G	T	SNV	SPY49_RS05695	-	DNA repair protein RecN	protein_coding	missense_variant	c.1012C>A	1012/1662	p.Pro338Thr	338/553	1|3825	2|5110
NC_011375	1147700	A	AT	INS	SPY49_RS05710	-	polyprenyl synthetase family protein	protein_coding	frameshift_variant	c.832dupA	832/873	p.Ile278fs	278/290	2|4158	10|5281
NC_011375	1147869	AG	A	DEL	SPY49_RS05710	-	polyprenyl synthetase family protein	protein_coding	frameshift_variant	c.663delC	663/873	p.Ter222fs	221/290	1|3826	2|5125
NC_011375	1152408	T	C	SNV	SPY49_RS05730	-	phospho-sugar mutase	protein_coding	missense_variant	c.567A>G	567/1695	p.Ile189Met	189/564	0|4380	0|5759
NC_011375	1152438	A	T	SNV	SPY49_RS05730	-	phospho-sugar mutase	protein_coding	synonymous_variant	c.537T>A	537/1695	p.Ser179Ser	179/564	0|4200	0|5467
NC_011375	1152440	A	C	SNV	SPY49_RS05730	-	phospho-sugar mutase	protein_coding	missense_variant	c.535T>G	535/1695	p.Ser179Ala	179/564	1|4277	0|5561
NC_011375	1152448	C	T	SNV	SPY49_RS05730	-	phospho-sugar mutase	protein_coding	missense_variant	c.527G>A	527/1695	p.Arg176His	176/564	1|4336	0|5641
NC_011375	1152509	G	T	SNV	SPY49_RS05730	-	phospho-sugar mutase	protein_coding	missense_variant	c.466C>A	466/1695	p.Gln156Lys	156/564	0|4271	1|5478
NC_011375	1153295	C	A	SNV	SPY49_RS05735	-	deoxyribodipyrimidine photo-lyase	protein_coding	missense_variant	c.1267G>T	1267/1410	p.Gly423Trp	423/469	0|4252	0|5201
NC_011375	1153303	A	T	SNV	SPY49_RS05735	-	deoxyribodipyrimidine photo-lyase	protein_coding	missense_variant	c.1259T>A	1259/1410	p.Leu420His	420/469	0|4235	0|5141
NC_011375	1153311	G	C	SNV	SPY49_RS05735	-	deoxyribodipyrimidine photo-lyase	protein_coding	missense_variant	c.1251C>G	1251/1410	p.Asn417Lys	417/469	0|4158	0|5043
NC_011375	1153520	C	A	SNV	SPY49_RS05735	-	deoxyribodipyrimidine photo-lyase	protein_coding	missense_variant	c.1042G>T	1042/1410	p.Gly348Trp	348/469	1|4385	0|5435
NC_011375	1189653	CG	C	DEL	SPY49_RS05905	-	YfcC family protein	protein_coding	frameshift_variant	c.118delC	118/1495	p.Arg40fs	40/497	0|4354	1|5546
NC_011375	1192516	C	A	SNV	SPY49_RS05920	-	arginine deiminase	protein_coding	missense_variant	c.239G>T	239/1236	p.Gly80Val	80/411	0|3971	3|5341
NC_011375	1192547	C	A	SNV	SPY49_RS05920	-	arginine deiminase	protein_coding	missense_variant	c.208G>T	208/1236	p.Asp70Tyr	70/411	1|4025	0|5328
NC_011375	1201405	T	TA	INS	SPY49_RS05945	-	sensor histidine kinase	protein_coding	upstream_gene_variant	c.-3301_-3300insT				1|4611	1|5544
NC_011375	1208570	GT	G	DEL	SPY49_RS06000	-	CRISPR-associated helicase/endonuclease Cas3	protein_coding	frameshift_variant	c.1546delA	1546/2409	p.Thr516fs	516/802	6|3910	2|5007
NC_011375	1213976	TC	T	DEL	SPY49_RS06000	-	CRISPR-associated helicase/endonuclease Cas3	protein_coding	upstream_gene_variant	c.-3861delG				2|3913	0|5253
NC_011375	1214001	CG	C	DEL	SPY49_RS06000	-	CRISPR-associated helicase/endonuclease Cas3	protein_coding	upstream_gene_variant	c.-3886delC				3|3926	0|5207
NC_011375	1214036	A	G	SNV	SPY49_RS06000	-	CRISPR-associated helicase/endonuclease Cas3	protein_coding	upstream_gene_variant	c.-3920T>C				0|4044	2|5513
NC_011375	1214062	C	A	SNV	SPY49_RS06000	-	CRISPR-associated helicase/endonuclease Cas3	protein_coding	upstream_gene_variant	c.-3946G>T				3|4093	0|5583
NC_011375	1214066	T	A	SNV	SPY49_RS06000	-	CRISPR-associated helicase/endonuclease Cas3	protein_coding	upstream_gene_variant	c.-3950A>T				0|4166	0|5580
NC_011375	1215007	G	T	SNV	SPY49_RS06000	-	CRISPR-associated helicase/endonuclease Cas3	protein_coding	upstream_gene_variant	c.-4891C>A				4|4289	3|4355
NC_011375	1216391	C	A	SNV	SPY49_RS06040	+	3-dehydroquinate synthase	protein_coding	missense_variant	c.353C>A	353/1074	p.Ser118Tyr	118/357	1|3905	1|5432
NC_011375	1218423	C	T	SNV	SPY49_RS06055	-	class I SAM-dependent methyltransferase	protein_coding	synonymous_variant	c.579G>A	579/756	p.Gly193Gly	193/251	2|4687	1|5639
NC_011375	1232095	A	AT	INS	SPY49_RS06100	+	ROK family protein	protein_coding	frameshift_variant&stop_lost	c.694dupT	695/878	p.Ter232fs	232/291	6|3938	1|5265
NC_011375	1242979	G	T	SNV	SPY49_RS06130	-	transcriptional regulator RocA	protein_coding	upstream_gene_variant	c.-240C>A				1|4360	0|5294
NC_011375	1243040	G	T	SNV	SPY49_RS06130	-	transcriptional regulator RocA	protein_coding	upstream_gene_variant	c.-301C>A				0|4314	1|5305
NC_011375	1243206	G	T	SNV	SPY49_RS06130	-	transcriptional regulator RocA	protein_coding	upstream_gene_variant	c.-467C>A				0|4071	0|5040
NC_011375	1243208	G	T	SNV	SPY49_RS06130	-	transcriptional regulator RocA	protein_coding	upstream_gene_variant	c.-469C>A				0|4123	0|5134
NC_011375	1243212	TG	T	DEL	SPY49_RS06130	-	transcriptional regulator RocA	protein_coding	upstream_gene_variant	c.-474delC				0|4084	0|5091
NC_011375	1247779	T	TG	INS	SPY49_RS06135	-	23S rRNA (uracil(1939)-C(5))-methyltransferase RlmD	protein_coding	upstream_gene_variant	c.-3020_-3019insC				0|215	0|309
NC_011375	1257128	C	A	SNV	SPY49_RS06215	+	YigZ family protein	protein_coding	synonymous_variant	c.483C>A	483/633	p.Thr161Thr	161/210	0|4536	0|5582
NC_011375	1257156	C	A	SNV	SPY49_RS06215	+	YigZ family protein	protein_coding	missense_variant	c.511C>A	511/633	p.Pro171Thr	171/210	0|4484	4|5385
NC_011375	1257159	T	A	SNV	SPY49_RS06215	+	YigZ family protein	protein_coding	missense_variant	c.514T>A	514/633	p.Ser172Thr	172/210	0|4483	0|5478
NC_011375	1270631	G	T	SNV	SPY49_RS06280	-	guanylate kinase	protein_coding	missense_variant	c.398C>A	398/636	p.Ala133Asp	133/211	3|4161	1|5380
NC_011375	1270654	G	T	SNV	SPY49_RS06280	-	guanylate kinase	protein_coding	synonymous_variant	c.375C>A	375/636	p.Pro125Pro	125/211	1|4118	0|5261
NC_011375	1270657	G	T	SNV	SPY49_RS06280	-	guanylate kinase	protein_coding	synonymous_variant	c.372C>A	372/636	p.Thr124Thr	124/211	1|4115	0|5247
NC_011375	1270947	G	T	SNV	SPY49_RS06280	-	guanylate kinase	protein_coding	missense_variant	c.82C>A	82/636	p.Pro28Thr	28/211	3|4404	3|5649
NC_011375	1270963	G	T	SNV	SPY49_RS06280	-	guanylate kinase	protein_coding	missense_variant	c.66C>A	66/636	p.Ser22Arg	22/211	0|4430	0|5752
NC_011375	1270971	G	T	SNV	SPY49_RS06280	-	guanylate kinase	protein_coding	missense_variant	c.58C>A	58/636	p.Pro20Thr	20/211	0|4431	0|5751
NC_011375	1276955	G	T	SNV	SPY49_RS06310	+	3-hydroxybutyrate dehydrogenase	protein_coding	missense_variant	c.429G>T	429/780	p.Lys143Asn	143/259	3|4253	1|5472
NC_011375	1277053	C	G	SNV	SPY49_RS06310	+	3-hydroxybutyrate dehydrogenase	protein_coding	missense_variant	c.527C>G	527/780	p.Ala176Gly	176/259	0|4261	1|5460
NC_011375	1277107	C	G	SNV	SPY49_RS06310	+	3-hydroxybutyrate dehydrogenase	protein_coding	missense_variant	c.581C>G	581/780	p.Ala194Gly	194/259	0|4218	0|5484
NC_011375	1277114	C	T	SNV	SPY49_RS06310	+	3-hydroxybutyrate dehydrogenase	protein_coding	synonymous_variant	c.588C>T	588/780	p.Phe196Phe	196/259	0|4268	0|5539
NC_011375	1287925	A	C	SNV	SPY49_RS06355	-	aminopeptidase C	protein_coding	missense_variant	c.177T>G	177/1338	p.Asn59Lys	59/445	12|4465	20|5626
NC_011375	1288159	G	T	SNV	SPY49_RS06340	-	DUF1273 domain-containing protein	protein_coding	upstream_gene_variant	c.-4703C>A				0|4673	2|5591
NC_011375	1288232	G	T	SNV	SPY49_RS06340	-	DUF1273 domain-containing protein	protein_coding	upstream_gene_variant	c.-4776C>A				2|4335	3|5548
NC_011375	1291467	G	A	SNV	SPY49_RS06370	-	amino acid permease	protein_coding	missense_variant	c.650C>T	650/1380	p.Ala217Val	217/459	1|4493	0|5684
NC_011375	1294519	C	A	SNV	SPY49_RS06390	-	amino acid ABC transporter permease	protein_coding	missense_variant	c.622G>T	622/804	p.Val208Phe	208/267	1|4398	2|5568
NC_011375	1294545	C	G	SNV	SPY49_RS06390	-	amino acid ABC transporter permease	protein_coding	missense_variant	c.596G>C	596/804	p.Gly199Ala	199/267	0|4388	1|5593
NC_011375	1294602	C	A	SNV	SPY49_RS06390	-	amino acid ABC transporter permease	protein_coding	missense_variant	c.539G>T	539/804	p.Gly180Val	180/267	0|4261	0|5497
NC_011375	1294605	C	A	SNV	SPY49_RS06390	-	amino acid ABC transporter permease	protein_coding	missense_variant	c.536G>T	536/804	p.Gly179Val	179/267	0|4280	0|5508
NC_011375	1294626	C	A	SNV	SPY49_RS06390	-	amino acid ABC transporter permease	protein_coding	missense_variant	c.515G>T	515/804	p.Gly172Val	172/267	0|4241	1|5622
NC_011375	1294631	C	A	SNV	SPY49_RS06390	-	amino acid ABC transporter permease	protein_coding	synonymous_variant	c.510G>T	510/804	p.Arg170Arg	170/267	0|4212	1|5601
NC_011375	1295603	A	T	SNV	SPY49_RS06395	-	DEAD/DEAH box helicase	protein_coding	missense_variant	c.1076T>A	1076/1344	p.Ile359Lys	359/447	0|3733	0|5180
NC_011375	1296132	C	A	SNV	SPY49_RS06395	-	DEAD/DEAH box helicase	protein_coding	missense_variant	c.547G>T	547/1344	p.Val183Phe	183/447	2|3958	0|5462
NC_011375	1301414	G	T	SNV	SPY49_RS06415	-	16S rRNA (cytosine(1402)-N(4))-methyltransferase RsmH	protein_coding	missense_variant	c.35C>A	35/1014	p.Thr12Asn	12/337	2|4255	5|5465
NC_011375	1308536	T	TC	INS	SPY49_RS06450	-	transketolase	protein_coding	frameshift_variant	c.353dupG	353/1986	p.Pro119fs	118/661	1|4177	1|5379
NC_011375	1308565	GT	G	DEL	SPY49_RS06450	-	transketolase	protein_coding	frameshift_variant	c.324delA	324/1986	p.Arg108fs	108/661	0|4198	0|5425
NC_011375	1321344	G	T	SNV	SPY49_RS06500	-	glycine--tRNA ligase subunit alpha	protein_coding	synonymous_variant	c.180C>A	180/918	p.Ser60Ser	60/305	0|4562	2|5762
NC_011375	1321359	G	A	SNV	SPY49_RS06500	-	glycine--tRNA ligase subunit alpha	protein_coding	synonymous_variant	c.165C>T	165/918	p.Ala55Ala	55/305	2|4554	3|5757
NC_011375	1321689	TC	T	DEL	SPY49_RS06480	-	glycerol kinase GlpK	protein_coding	upstream_gene_variant	c.-4786delG				0|4111	0|5211
NC_011375	1324683	C	CT	INS	SPY49_RS06495	-	glycine--tRNA ligase subunit beta	protein_coding	upstream_gene_variant	c.-4450_-4449insA				4|4460	16|5212
NC_011375	1324730	C	A	SNV	SPY49_RS06495	-	glycine--tRNA ligase subunit beta	protein_coding	upstream_gene_variant	c.-4496G>T				0|4501	0|5394
NC_011375	1324733	C	A	SNV	SPY49_RS06495	-	glycine--tRNA ligase subunit beta	protein_coding	upstream_gene_variant	c.-4499G>T				0|4511	0|5416
NC_011375	1324772	C	A	SNV	SPY49_RS06495	-	glycine--tRNA ligase subunit beta	protein_coding	upstream_gene_variant	c.-4538G>T				2|4524	3|5398
NC_011375	1324806	C	A	SNV	SPY49_RS06520	-	Na/Pi cotransporter family protein	protein_coding	missense_variant	c.1613G>T	1613/1632	p.Gly538Val	538/543	0|4493	1|5358
NC_011375	1325518	A	G	SNV	SPY49_RS06520	-	Na/Pi cotransporter family protein	protein_coding	missense_variant	c.901T>C	901/1632	p.Ser301Pro	301/543	0|3973	0|5010
NC_011375	1325521	A	T	SNV	SPY49_RS06520	-	Na/Pi cotransporter family protein	protein_coding	missense_variant	c.898T>A	898/1632	p.Phe300Ile	300/543	0|3975	0|4922
NC_011375	1325522	A	T	SNV	SPY49_RS06520	-	Na/Pi cotransporter family protein	protein_coding	missense_variant	c.897T>A	897/1632	p.Phe299Leu	299/543	0|3942	0|4926
NC_011375	1326637	T	A	SNV	SPY49_RS09740	+	hypothetical protein	protein_coding	missense_variant	c.18T>A	18/721	p.His6Gln	6/239	0|4362	1|5599
NC_011375	1326743	T	TC	INS	SPY49_RS09740	+	hypothetical protein	protein_coding	frameshift_variant	c.126dupC	127/721	p.Thr43fs	43/239	1|3975	18|5141
NC_011375	1326797	T	TA	INS	SPY49_RS09740	+	hypothetical protein	protein_coding	frameshift_variant	c.178_179insA	179/721	p.Ser60fs	60/239	1|3908	2|5252
NC_011375	1326933	T	G	SNV	SPY49_RS09740	+	hypothetical protein	protein_coding	missense_variant	c.314T>G	314/721	p.Phe105Cys	105/239	0|3954	0|5483
NC_011375	1326966	T	A	SNV	SPY49_RS09740	+	hypothetical protein	protein_coding	missense_variant	c.347T>A	347/721	p.Phe116Tyr	116/239	0|4042	0|5572
NC_011375	1327124	C	A	SNV	SPY49_RS09740	+	hypothetical protein	protein_coding	missense_variant	c.505C>A	505/721	p.Gln169Lys	169/239	1|4156	2|5516
NC_011375	1327249	TG	T	DEL	SPY49_RS09740	+	hypothetical protein	protein_coding	frameshift_variant	c.631delG	631/721	p.Val211fs	211/239	0|4098	0|5366
NC_011375	1327256	C	CA	INS	SPY49_RS09740	+	hypothetical protein	protein_coding	frameshift_variant	c.637_638insA	638/721	p.Pro213fs	213/239	0|4176	0|5473
NC_011375	1327267	C	A	SNV	SPY49_RS09740	+	hypothetical protein	protein_coding	synonymous_variant	c.648C>A	648/721	p.Ser216Ser	216/239	0|4143	0|5444
NC_011375	1327356	G	T	SNV	SPY49_RS06505	-	isoprenylcysteine carboxyl methyltransferase family protein	protein_coding	upstream_gene_variant	c.-4927C>A				0|4185	3|5400
NC_011375	1327454	G	T	SNV	SPY49_RS06510	-	aldo/keto reductase	protein_coding	upstream_gene_variant	c.-4054C>A				0|4553	0|5739
NC_011375	1327459	G	T	SNV	SPY49_RS06510	-	aldo/keto reductase	protein_coding	upstream_gene_variant	c.-4059C>A				2|4483	0|5772
NC_011375	1328607	G	A	SNV	SPY49_RS06535	+	TetR/AcrR family transcriptional regulator	protein_coding	missense_variant	c.4G>A	4/558	p.Ala2Thr	2/185	0|4298	1|5511
NC_011375	1328678	T	A	SNV	SPY49_RS06535	+	TetR/AcrR family transcriptional regulator	protein_coding	synonymous_variant	c.75T>A	75/558	p.Ala25Ala	25/185	0|4372	0|5612
NC_011375	1335942	C	T	SNV	SPY49_RS06550	-	tagatose-bisphosphate aldolase	protein_coding	upstream_gene_variant	c.-4127G>A				0|4753	0|5681
NC_011375	1336015	T	C	SNV	SPY49_RS06550	-	tagatose-bisphosphate aldolase	protein_coding	upstream_gene_variant	c.-4200A>G				1|4781	0|5686
NC_011375	1336295	T	C	SNV	SPY49_RS06585	+	DeoR/GlpR family DNA-binding transcription regulator	protein_coding	synonymous_variant	c.273T>C	273/771	p.Val91Val	91/256	1|4687	1|5888
NC_011375	1339980	G	T	SNV	SPY49_RS06570	-	PTS galactitol transporter subunit IIC	protein_coding	upstream_gene_variant	c.-4991C>A				1|3457	2|3217
NC_011375	1355428	TG	T	DEL	SPY49_RS06660	-	ABC transporter ATP-binding protein	protein_coding	upstream_gene_variant	c.-4908delC				0|4710	5|5564
NC_011375	1355973	AG	A	DEL	SPY49_RS06695	+	HAD family hydrolase	protein_coding	frameshift_variant	c.369delG	369/814	p.Arg123fs	123/270	0|4319	3|5659
NC_011375	1356164	C	A	SNV	SPY49_RS06695	+	HAD family hydrolase	protein_coding	missense_variant	c.558C>A	558/814	p.His186Gln	186/270	2|4234	4|5747
NC_011375	1356278	C	A	SNV	SPY49_RS06695	+	HAD family hydrolase	protein_coding	stop_gained	c.672C>A	672/814	p.Cys224*	224/270	3|3949	2|5518
NC_011375	1356408	C	A	SNV	SPY49_RS06695	+	HAD family hydrolase	protein_coding	missense_variant	c.802C>A	802/814	p.Leu268Ile	268/270	0|4026	0|5494
NC_011375	1356409	T	C	SNV	SPY49_RS06695	+	HAD family hydrolase	protein_coding	missense_variant	c.803T>C	803/814	p.Leu268Pro	268/270	0|4026	0|5495
NC_011375	1370757	G	T	SNV	SPY49_RS06775	-	beta-ketoacyl-ACP synthase III	protein_coding	missense_variant	c.532C>A	532/975	p.Pro178Thr	178/324	4|4296	1|5410
NC_011375	1371752	C	A	SNV	SPY49_RS06750	-	beta-ketoacyl-ACP synthase II	protein_coding	upstream_gene_variant	c.-4597G>T				2|4395	3|5700
NC_011375	1377834	C	T	SNV	SPY49_RS06805	-	heat-inducible transcriptional repressor HrcA	protein_coding	synonymous_variant	c.21G>A	21/1047	p.Thr7Thr	7/348	1|3853	0|4936
NC_011375	1377839	TAC	T	DEL	SPY49_RS06805	-	heat-inducible transcriptional repressor HrcA	protein_coding	frameshift_variant	c.14_15delGT	14/1047	p.Gly5fs	5/348	1|3761	1|4801
NC_011375	1377843	C	A	SNV	SPY49_RS06805	-	heat-inducible transcriptional repressor HrcA	protein_coding	synonymous_variant	c.12G>T	12/1047	p.Gly4Gly	4/348	0|3210	0|4010
NC_011375	1377845	C	A	SNV	SPY49_RS06805	-	heat-inducible transcriptional repressor HrcA	protein_coding	missense_variant	c.10G>T	10/1047	p.Gly4Trp	4/348	0|3206	4|3970
NC_011375	1377849	C	CA	INS	SPY49_RS06805	-	heat-inducible transcriptional repressor HrcA	protein_coding	frameshift_variant	c.5dupT	5/1047	p.Val3fs	2/348	1|3265	0|4101
NC_011375	1377876	A	T	SNV	SPY49_RS06790	-	molecular chaperone DnaJ	protein_coding	upstream_gene_variant	c.-3931T>A				0|3532	0|4460
NC_011375	1384471	G	T	SNV	SPY49_RS06820	-	histidine phosphatase family protein	protein_coding	upstream_gene_variant	c.-4487C>A				0|4370	2|5532
NC_011375	1388102	AC	A	DEL	SPY49_RS06865	-	pyridoxal phosphate-dependent aminotransferase	protein_coding	frameshift_variant	c.62delG	62/1216	p.Gly21fs	21/404	0|4461	2|5627
NC_011375	1389022	C	T	SNV	SPY49_RS06875	-	Cof-type HAD-IIB family hydrolase	protein_coding	missense_variant	c.1337G>A	1337/1389	p.Arg446Lys	446/462	0|4149	0|5673
NC_011375	1389029	A	C	SNV	SPY49_RS06875	-	Cof-type HAD-IIB family hydrolase	protein_coding	missense_variant	c.1330T>G	1330/1389	p.Ser444Ala	444/462	0|4137	0|5677
NC_011375	1404874	TTC	T	DEL	SPY49_RS09345	-	heme ABC transporter substrate-binding protein IsdE	protein_coding	frameshift_variant	c.853_854delGA	853/1746	p.Glu285fs	285/581	7|4214	7|5362
NC_011375	1425988	C	A	SNV	SPY49_RS07005	+	LacI family DNA-binding transcriptional regulator	protein_coding	missense_variant	c.96C>A	96/966	p.Asn32Lys	32/321	1|4530	0|5880
NC_011375	1426097	C	A	SNV	SPY49_RS07005	+	LacI family DNA-binding transcriptional regulator	protein_coding	missense_variant	c.205C>A	205/966	p.His69Asn	69/321	1|4500	2|5838
NC_011375	1426375	G	T	SNV	SPY49_RS07005	+	LacI family DNA-binding transcriptional regulator	protein_coding	synonymous_variant	c.483G>T	483/966	p.Gly161Gly	161/321	2|4007	3|5394
NC_011375	1428109	T	C	SNV	SPY49_RS07020	-	elongation factor P	protein_coding	missense_variant	c.328A>G	328/558	p.Asn110Asp	110/185	0|4504	0|5876
NC_011375	1435204	G	T	SNV	SPY49_RS07050	-	30S ribosomal protein S18	protein_coding	missense_variant	c.148C>A	148/240	p.Pro50Thr	50/79	0|4306	5|5653
NC_011375	1438383	C	A	SNV	SPY49_RS07075	+	helix-turn-helix transcriptional regulator	protein_coding	missense_variant	c.100C>A	100/588	p.His34Asn	34/195	4|4457	3|5615
NC_011375	1438410	GT	G	DEL	SPY49_RS07075	+	helix-turn-helix transcriptional regulator	protein_coding	frameshift_variant	c.128delT	128/588	p.Val43fs	43/195	0|3454	0|4295
NC_011375	1438413	C	CA	INS	SPY49_RS07075	+	helix-turn-helix transcriptional regulator	protein_coding	frameshift_variant	c.130_131insA	131/588	p.Leu44fs	44/195	0|3451	0|4259
NC_011375	1438416	G	C	SNV	SPY49_RS07075	+	helix-turn-helix transcriptional regulator	protein_coding	missense_variant	c.133G>C	133/588	p.Ala45Pro	45/195	0|3488	0|4293
NC_011375	1438417	C	A	SNV	SPY49_RS07075	+	helix-turn-helix transcriptional regulator	protein_coding	missense_variant	c.134C>A	134/588	p.Ala45Asp	45/195	0|3488	0|4294
NC_011375	1442508	G	C	SNV	SPY49_RS07095	-	CvpA family protein	protein_coding	missense_variant	c.348C>G	348/546	p.Cys116Trp	116/181	0|4549	0|5619
NC_011375	1442515	G	T	SNV	SPY49_RS07095	-	CvpA family protein	protein_coding	missense_variant	c.341C>A	341/546	p.Thr114Asn	114/181	0|4569	0|5608
NC_011375	1448240	G	T	SNV	SPY49_RS07125	-	DNA polymerase IV	protein_coding	missense_variant	c.861C>A	861/1095	p.Phe287Leu	287/364	0|3744	1|5120
NC_011375	1448318	T	G	SNV	SPY49_RS07125	-	DNA polymerase IV	protein_coding	synonymous_variant	c.783A>C	783/1095	p.Thr261Thr	261/364	1|3652	1|4924
NC_011375	1448400	G	T	SNV	SPY49_RS07125	-	DNA polymerase IV	protein_coding	missense_variant	c.701C>A	701/1095	p.Ala234Asp	234/364	2|3835	2|5085
NC_011375	1452638	A	T	SNV	SPY49_RS07140	-	CppA N-terminal domain-containing protein	protein_coding	missense_variant	c.213T>A	213/753	p.Asn71Lys	71/250	0|4353	0|5666
NC_011375	1453413	G	T	SNV	SPY49_RS07145	+	sulfite exporter TauE/SafE family protein	protein_coding	missense_variant	c.266G>T	266/897	p.Gly89Val	89/298	0|4112	1|5598
NC_011375	1453554	G	T	SNV	SPY49_RS07145	+	sulfite exporter TauE/SafE family protein	protein_coding	missense_variant	c.407G>T	407/897	p.Gly136Val	136/298	1|4557	1|6020
NC_011375	1454029	C	A	SNV	SPY49_RS07145	+	sulfite exporter TauE/SafE family protein	protein_coding	missense_variant	c.882C>A	882/897	p.His294Gln	294/298	0|4715	0|5617
NC_011375	1454033	C	A	SNV	SPY49_RS07145	+	sulfite exporter TauE/SafE family protein	protein_coding	missense_variant	c.886C>A	886/897	p.Pro296Thr	296/298	0|4692	0|5621
NC_011375	1454091	C	A	SNV	SPY49_RS07125	-	DNA polymerase IV	protein_coding	upstream_gene_variant	c.-4991G>T				0|4538	0|5562
NC_011375	1454094	C	A	SNV	SPY49_RS07125	-	DNA polymerase IV	protein_coding	upstream_gene_variant	c.-4994G>T				0|4529	0|5560
NC_011375	1461101	T	C	SNV	SPY49_RS07155	-	MFS transporter	protein_coding	upstream_gene_variant	c.-4175A>G				72|4439	34|5568
NC_011375	1461386	C	A	SNV	SPY49_RS07180	-	hypothetical protein	protein_coding	missense_variant	c.39G>T	39/180	p.Lys13Asn	13/59	0|3528	0|3828
NC_011375	1463340	C	A	SNV	SPY49_RS07195	-	DUF334 domain-containing protein	protein_coding	missense_variant	c.745G>T	745/867	p.Ala249Ser	249/288	7|3938	9|4636
NC_011375	1463341	G	C	SNV	SPY49_RS07195	-	DUF334 domain-containing protein	protein_coding	synonymous_variant	c.744C>G	744/867	p.Ser248Ser	248/288	3|3977	0|4696
NC_011375	1463512	C	A	SNV	SPY49_RS07195	-	DUF334 domain-containing protein	protein_coding	synonymous_variant	c.573G>T	573/867	p.Gly191Gly	191/288	3|4999	2|6051
NC_011375	1467482	G	T	SNV	SPY49_RS07230	-	gp58-like family protein	protein_coding	missense_variant	c.1793C>A	1793/1911	p.Ala598Asp	598/636	3|5004	4|5737
NC_011375	1482660	C	A	SNV	SPY49_RS07265	-	phage major tail protein%2C TP901-1 family	protein_coding	upstream_gene_variant	c.-4468G>T				8|4143	1|5038
NC_011375	1490794	A	G	SNV	SPY49_RS07365	-	class I SAM-dependent methyltransferase	protein_coding	synonymous_variant	c.198T>C	198/486	p.Val66Val	66/161	0|4287	1|5455
NC_011375	1491794	G	T	SNV	SPY49_RS07380	-	nucleotide modification associated domain-containing protein	protein_coding	missense_variant	c.158C>A	158/288	p.Thr53Asn	53/95	4|4481	0|5690
NC_011375	1491797	G	T	SNV	SPY49_RS07380	-	nucleotide modification associated domain-containing protein	protein_coding	missense_variant	c.155C>A	155/288	p.Ser52Tyr	52/95	0|4579	0|5679
NC_011375	1492222	A	G	SNV	SPY49_RS07390	-	hypothetical protein	protein_coding	synonymous_variant	c.328T>C	328/357	p.Leu110Leu	110/118	2|5007	1|5968
NC_011375	1492639	AG	A	DEL	SPY49_RS07395	-	RusA family crossover junction endodeoxyribonuclease	protein_coding	frameshift_variant	c.348delC	348/442	p.Cys117fs	116/146	2|4593	2|5664
NC_011375	1493367	G	T	SNV	SPY49_RS07405	-	single-stranded DNA-binding protein	protein_coding	missense_variant	c.255C>A	255/426	p.His85Gln	85/141	0|4675	4|5845
NC_011375	1494441	A	C	SNV	SPY49_RS07415	-	siphovirus Gp157 family protein	protein_coding	stop_lost	c.331T>G	331/483	p.Ter111Gluext*?	111/160	51|4347	46|5822
NC_011375	1494724	C	A	SNV	SPY49_RS07415	-	siphovirus Gp157 family protein	protein_coding	missense_variant	c.48G>T	48/483	p.Arg16Ser	16/160	0|4780	1|5889
NC_011375	1496430	G	GA	INS	SPY49_RS09000	-	DnaD domain protein	protein_coding	frameshift_variant	c.663dupT	663/803	p.Leu222fs	221/266	1|4579	3|5412
NC_011375	1496531	T	G	SNV	SPY49_RS09000	-	DnaD domain protein	protein_coding	missense_variant	c.563A>C	563/803	p.Gln188Pro	188/266	0|4481	0|5320
NC_011375	1496578	A	T	SNV	SPY49_RS09000	-	DnaD domain protein	protein_coding	missense_variant	c.516T>A	516/803	p.Phe172Leu	172/266	0|4251	0|5052
NC_011375	1504550	G	T	SNV	SPY49_RS09005	-	hypothetical protein	protein_coding	upstream_gene_variant	c.-4942C>A				0|4493	3|5405
NC_011375	1508816	C	A	SNV	SPY49_RS07545	+	YbaB/EbfC family nucleoid-associated protein	protein_coding	missense_variant	c.223C>A	223/300	p.Leu75Ile	75/99	0|4532	1|5839
NC_011375	1508851	C	T	SNV	SPY49_RS07545	+	YbaB/EbfC family nucleoid-associated protein	protein_coding	synonymous_variant	c.258C>T	258/300	p.Thr86Thr	86/99	5|4456	1|5838
NC_011375	1508899	C	CA	INS	SPY49_RS07510	-	hypothetical protein	protein_coding	upstream_gene_variant	c.-4979_-4978insT				0|4181	0|5413
NC_011375	1508907	GC	G	DEL	SPY49_RS07510	-	hypothetical protein	protein_coding	upstream_gene_variant	c.-4987delG				2|4282	0|5610
NC_011375	1508922	C	T	SNV	SPY49_RS07515	-	helix-turn-helix transcriptional regulator	protein_coding	upstream_gene_variant	c.-4750G>A				0|4462	4|5674
NC_011375	1510989	C	T	SNV	SPY49_RS07560	-	DUF536 domain-containing protein	protein_coding	synonymous_variant	c.18G>A	18/531	p.Thr6Thr	6/176	0|4560	0|5893
NC_011375	1511000	C	T	SNV	SPY49_RS07560	-	DUF536 domain-containing protein	protein_coding	missense_variant	c.7G>A	7/531	p.Val3Ile	3/176	2|4137	0|5637
NC_011375	1511001	C	T	SNV	SPY49_RS07560	-	DUF536 domain-containing protein	protein_coding	synonymous_variant	c.6G>A	6/531	p.Gly2Gly	2/176	3|4118	3|5451
NC_011375	1511052	C	T	SNV	SPY49_RS07550	-	MerR family transcriptional regulator	protein_coding	upstream_gene_variant	c.-1365G>A				1|4389	2|5516
NC_011375	1512184	G	C	SNV	SPY49_RS09370	-	ISAs1-like element IS1548 family transposase	protein_coding	missense_variant	c.122C>G	122/1123	p.Ala41Gly	41/373	5|1016	2|1495
NC_011375	1513149	G	T	SNV	SPY49_RS07580	+	NAD(P)/FAD-dependent oxidoreductase	protein_coding	synonymous_variant	c.624G>T	624/1170	p.Gly208Gly	208/389	0|3975	1|5598
NC_011375	1517167	G	T	SNV	SPY49_RS07600	+	GntR family transcriptional regulator	protein_coding	missense_variant	c.435G>T	435/759	p.Met145Ile	145/252	1|4837	0|5786
NC_011375	1517194	G	T	SNV	SPY49_RS07600	+	GntR family transcriptional regulator	protein_coding	missense_variant	c.462G>T	462/759	p.Met154Ile	154/252	1|4814	1|5800
NC_011375	1517389	T	C	SNV	SPY49_RS07600	+	GntR family transcriptional regulator	protein_coding	synonymous_variant	c.657T>C	657/759	p.Leu219Leu	219/252	0|4686	2|5709
NC_011375	1517404	A	C	SNV	SPY49_RS07600	+	GntR family transcriptional regulator	protein_coding	missense_variant	c.672A>C	672/759	p.Glu224Asp	224/252	0|4496	0|5393
NC_011375	1517407	T	C	SNV	SPY49_RS07600	+	GntR family transcriptional regulator	protein_coding	synonymous_variant	c.675T>C	675/759	p.Ile225Ile	225/252	0|4489	0|5402
NC_011375	1517413	T	C	SNV	SPY49_RS07600	+	GntR family transcriptional regulator	protein_coding	synonymous_variant	c.681T>C	681/759	p.Val227Val	227/252	0|4424	0|5327
NC_011375	1517415	T	C	SNV	SPY49_RS07600	+	GntR family transcriptional regulator	protein_coding	missense_variant	c.683T>C	683/759	p.Leu228Ser	228/252	0|4350	0|5249
NC_011375	1517436	G	C	SNV	SPY49_RS07600	+	GntR family transcriptional regulator	protein_coding	missense_variant	c.704G>C	704/759	p.Gly235Ala	235/252	1|4454	0|5400
NC_011375	1517566	A	T	SNV	SPY49_RS07585	-	deoxyribose-phosphate aldolase	protein_coding	upstream_gene_variant	c.-3105T>A				0|4368	0|5558
NC_011375	1517769	T	C	SNV	SPY49_RS07605	+	30S ribosomal protein S14	protein_coding	missense_variant	c.70T>C	70/270	p.Cys24Arg	24/89	0|3987	0|5347
NC_011375	1518085	TC	T	DEL	SPY49_RS07585	-	deoxyribose-phosphate aldolase	protein_coding	upstream_gene_variant	c.-3625delG				0|3944	1|5331
NC_011375	1527642	C	A	SNV	SPY49_RS07635	-	type I glutamate--ammonia ligase	protein_coding	upstream_gene_variant	c.-3586G>T				1|4791	1|5954
NC_011375	1527708	G	A	SNV	SPY49_RS07635	-	type I glutamate--ammonia ligase	protein_coding	upstream_gene_variant	c.-3652C>T				1|4925	1|6103
NC_011375	1527819	A	T	SNV	SPY49_RS07660	-	SPFH domain-containing protein	protein_coding	missense_variant	c.883T>A	883/892	p.Tyr295Asn	295/296	0|5034	0|6117
NC_011375	1527862	CT	C	DEL	SPY49_RS07660	-	SPFH domain-containing protein	protein_coding	frameshift_variant	c.839delA	839/892	p.Lys280fs	280/296	0|4834	1|5971
NC_011375	1531501	A	C	SNV	SPY49_RS07650	-	phosphoglycerate kinase	protein_coding	upstream_gene_variant	c.-4960T>G				0|4581	0|5567
NC_011375	1531602	A	G	SNV	SPY49_RS07655	-	5'-nucleotidase%2C lipoprotein e(P4) family	protein_coding	upstream_gene_variant	c.-4022T>C				1|4429	0|5603
NC_011375	1531640	A	G	SNV	SPY49_RS07655	-	5'-nucleotidase%2C lipoprotein e(P4) family	protein_coding	upstream_gene_variant	c.-4060T>C				0|4450	1|5554
NC_011375	1531674	G	A	SNV	SPY49_RS07655	-	5'-nucleotidase%2C lipoprotein e(P4) family	protein_coding	upstream_gene_variant	c.-4094C>T				0|4358	0|5536
NC_011375	1531881	A	G	SNV	SPY49_RS07680	-	fructose-bisphosphate aldolase	protein_coding	synonymous_variant	c.690T>C	690/882	p.Asn230Asn	230/293	0|3974	0|5298
NC_011375	1532651	C	T	SNV	SPY49_RS07660	-	SPFH domain-containing protein	protein_coding	upstream_gene_variant	c.-3950G>A				2|4531	1|5607
NC_011375	1532737	CA	C	DEL	SPY49_RS07660	-	SPFH domain-containing protein	protein_coding	upstream_gene_variant	c.-4037delT				1|3989	2|5393
NC_011375	1533657	G	T	SNV	SPY49_RS07690	-	alpha/beta hydrolase	protein_coding	missense_variant	c.186C>A	186/927	p.Phe62Leu	62/308	0|4775	3|5566
NC_011375	1535867	C	G	SNV	SPY49_RS07670	-	Asp23/Gls24 family envelope stress response protein	protein_coding	upstream_gene_variant	c.-4900G>C				0|5003	0|5984
NC_011375	1536901	G	T	SNV	SPY49_RS07705	-	trigger factor	protein_coding	missense_variant	c.1046C>A	1046/1284	p.Pro349Gln	349/427	0|4679	2|5951
NC_011375	1537371	G	A	SNV	SPY49_RS07705	-	trigger factor	protein_coding	synonymous_variant	c.576C>T	576/1284	p.Gly192Gly	192/427	1|4070	5|5515
NC_011375	1537405	G	C	SNV	SPY49_RS07705	-	trigger factor	protein_coding	missense_variant	c.542C>G	542/1284	p.Ala181Gly	181/427	1|4028	0|5518
NC_011375	1538847	G	T	SNV	SPY49_RS07710	+	mechanosensitive ion channel family protein	protein_coding	missense_variant	c.581G>T	581/846	p.Gly194Val	194/281	4|4217	3|5586
NC_011375	1539765	T	G	SNV	SPY49_RS07720	-	ECF transporter S component	protein_coding	missense_variant	c.457A>C	457/471	p.Lys153Gln	153/156	3|4337	3|5679
NC_011375	1541764	C	A	SNV	SPY49_RS07705	-	trigger factor	protein_coding	upstream_gene_variant	c.-3818G>T				0|4722	1|5737
NC_011375	1541891	TA	T	DEL	SPY49_RS07705	-	trigger factor	protein_coding	upstream_gene_variant	c.-3946delT				0|4434	0|5463
NC_011375	1542152	CT	C	DEL	SPY49_RS07735	-	sigma-70 family RNA polymerase sigma factor	protein_coding	frameshift_variant	c.302delA	302/553	p.Lys101fs	101/183	0|386	0|567
NC_011375	1547687	G	A	SNV	SPY49_RS07775	+	type I restriction endonuclease subunit R	protein_coding	upstream_gene_variant	c.-1910G>A				-	1|20
NC_011375	1556268	G	A	SNV	SPY49_RS07795	-	response regulator transcription factor	protein_coding	stop_gained	c.214C>T	214/606	p.Gln72*	72/201	1|4734	1|5639
NC_011375	1561989	A	C	SNV	SPY49_RS07820	-	DUF4135 domain-containing protein	protein_coding	missense_variant	c.879T>G	879/1626	p.His293Gln	293/541	76|4401	62|5517
NC_011375	1562062	G	A	SNV	SPY49_RS07820	-	DUF4135 domain-containing protein	protein_coding	missense_variant	c.806C>T	806/1626	p.Ala269Val	269/541	3|4255	1|5432
NC_011375	1562087	G	C	SNV	SPY49_RS07820	-	DUF4135 domain-containing protein	protein_coding	missense_variant	c.781C>G	781/1626	p.Arg261Gly	261/541	0|4286	1|5446
NC_011375	1568130	A	G	SNV	SPY49_RS07850	-	tagatose-6-phosphate kinase	protein_coding	stop_lost&splice_region_variant	c.928T>C	928/930	p.Ter310Glnext*?	310/309	0|4319	1|5615
NC_011375	1575137	T	A	SNV	SPY49_RS07895	-	hypothetical protein	protein_coding	missense_variant	c.670A>T	670/699	p.Asn224Tyr	224/232	0|3995	0|5374
NC_011375	1576442	G	T	SNV	SPY49_RS07900	-	DegV family protein	protein_coding	synonymous_variant	c.360C>A	360/860	p.Ile120Ile	120/285	0|4416	1|5737
NC_011375	1576564	C	T	SNV	SPY49_RS07900	-	DegV family protein	protein_coding	missense_variant	c.238G>A	238/860	p.Ala80Thr	80/285	1|4559	4|5710
NC_011375	1576768	T	TC	INS	SPY49_RS07900	-	DegV family protein	protein_coding	frameshift_variant	c.33_34insG	33/860	p.Ile12fs	11/285	0|4659	1|5904
NC_011375	1577385	T	TA	INS	SPY49_RS07905	-	NYN domain-containing protein	protein_coding	frameshift_variant	c.30_31insT	30/518	p.Ile11fs	10/171	1|4498	1|5744
NC_011375	1589359	G	T	SNV	SPY49_RS07970	-	BglG family transcription antiterminator	protein_coding	synonymous_variant	c.564C>A	564/2061	p.Thr188Thr	188/686	1|4422	1|5694
NC_011375	1589912	C	T	SNV	SPY49_RS07970	-	BglG family transcription antiterminator	protein_coding	missense_variant	c.11G>A	11/2061	p.Arg4His	4/686	2|4641	2|5831
NC_011375	1589984	G	T	SNV	SPY49_RS07950	-	polyribonucleotide nucleotidyltransferase	protein_coding	upstream_gene_variant	c.-4826C>A				2|4534	4|5875
NC_011375	1589997	CG	C	DEL	SPY49_RS07950	-	polyribonucleotide nucleotidyltransferase	protein_coding	upstream_gene_variant	c.-4840delC				0|4316	0|5505
NC_011375	1590000	A	T	SNV	SPY49_RS07950	-	polyribonucleotide nucleotidyltransferase	protein_coding	upstream_gene_variant	c.-4842T>A				0|4313	0|5502
NC_011375	1590628	C	A	SNV	SPY49_RS07955	-	transaldolase	protein_coding	upstream_gene_variant	c.-4459G>T				0|4391	1|5556
NC_011375	1608080	T	C	SNV	SPY49_RS08040	-	alpha-glucosidase	protein_coding	missense_variant	c.1190A>G	1190/1614	p.Glu397Gly	397/537	0|4343	0|5734
NC_011375	1616361	A	G	SNV	SPY49_RS08070	-	LPXTG-anchored collagen-like adhesin Scl1/SclA	protein_coding	synonymous_variant	c.1266T>C	1266/1269	p.Leu422Leu	422/422	0|4469	0|6104
NC_011375	1616369	GT	G	DEL	SPY49_RS08070	-	LPXTG-anchored collagen-like adhesin Scl1/SclA	protein_coding	frameshift_variant	c.1257delA	1257/1269	p.Lys419fs	419/422	0|4387	3|5936
NC_011375	1616948	A	C	SNV	SPY49_RS08070	-	LPXTG-anchored collagen-like adhesin Scl1/SclA	protein_coding	missense_variant	c.679T>G	679/1269	p.Cys227Gly	227/422	5|3173	8|4769
NC_011375	1619179	C	G	SNV	SPY49_RS08080	-	endonuclease/exonuclease/phosphatase family protein	protein_coding	missense_variant	c.523G>C	523/819	p.Ala175Pro	175/272	0|4654	0|5973
NC_011375	1625329	A	AC	INS	SPY49_RS08105	-	NUDIX hydrolase	protein_coding	frameshift_variant	c.331dupG	331/440	p.Val111fs	111/145	13|4488	1|5691
NC_011375	1627813	C	A	SNV	SPY49_RS08135	-	helix-turn-helix domain-containing protein	protein_coding	missense_variant	c.171G>T	171/291	p.Trp57Cys	57/96	2|4734	2|5978
NC_011375	1638088	TG	T	DEL	SPY49_RS08205	+	ABC transporter substrate-binding protein	protein_coding	frameshift_variant	c.70delG	70/1630	p.Ala24fs	24/542	0|4176	2|4852
NC_011375	1640217	G	T	SNV	SPY49_RS08210	+	ABC transporter permease	protein_coding	missense_variant	c.456G>T	456/978	p.Met152Ile	152/325	1|4562	2|5792
NC_011375	1648698	C	CT	INS	SPY49_RS08250	-	C5a peptidase ScpA/B	protein_coding	frameshift_variant	c.3352dupA	3352/3544	p.Arg1118fs	1118/1180	4|4681	0|5878
NC_011375	1648736	C	CT	INS	SPY49_RS08250	-	C5a peptidase ScpA/B	protein_coding	frameshift_variant	c.3314dupA	3314/3544	p.Ile1106fs	1105/1180	0|4880	4|5893
NC_011375	1648780	ACCCGTCTTGTTCTGGTTT	A	DEL	SPY49_RS08250	-	C5a peptidase ScpA/B	protein_coding	conservative_inframe_deletion	c.3253_3270delAAACCAGAACAAGACGGG	3253/3544	p.Lys1085_Gly1090del	1085/1180	-	2352|235
NC_011375	1648781	C	*,A	INS	SPY49_RS08250	-	C5a peptidase ScpA/B	protein_coding	synonymous_variant	c.3270G>T	3270/3544	p.Gly1090Gly	1090/1180	14|4695	8|241,1681
NC_011375	1648832	C	A	SNV	SPY49_RS08250	-	C5a peptidase ScpA/B	protein_coding	synonymous_variant	c.3219G>T	3219/3544	p.Gly1073Gly	1073/1180	154|3560	371|4236
NC_011375	1653480	G	T	SNV	SPY49_RS08255	-	M-related protein Enn	protein_coding	missense_variant	c.12C>A	12/1107	p.His4Gln	4/368	0|4156	6|5098
NC_011375	1653483	G	T	SNV	SPY49_RS08255	-	M-related protein Enn	protein_coding	missense_variant	c.9C>A	9/1107	p.Ser3Arg	3/368	0|4137	0|5167
NC_011375	1653549	G	T	SNV	SPY49_RS08250	-	C5a peptidase ScpA/B	protein_coding	upstream_gene_variant	c.-1499C>A				1|3972	1|4938
NC_011375	1653686	A	C	SNV	SPY49_RS08250	-	C5a peptidase ScpA/B	protein_coding	upstream_gene_variant	c.-1636T>G				1|4380	0|5696
NC_011375	1656179	T	A	SNV	SPY49_RS08265	-	M-related protein Mrp	protein_coding	missense_variant	c.152A>T	152/1248	p.Glu51Val	51/415	0|4442	0|5691
NC_011375	1661590	C	A	SNV	SPY49_RS08285	-	HAMP domain-containing sensor histidine kinase	protein_coding	missense_variant	c.655G>T	655/1389	p.Asp219Tyr	219/462	0|4543	2|5816
NC_011375	1661594	C	A	SNV	SPY49_RS08285	-	HAMP domain-containing sensor histidine kinase	protein_coding	synonymous_variant	c.651G>T	651/1389	p.Arg217Arg	217/462	0|4558	0|5933
NC_011375	1662154	C	G	SNV	SPY49_RS08285	-	HAMP domain-containing sensor histidine kinase	protein_coding	missense_variant	c.91G>C	91/1389	p.Ala31Pro	31/462	1|4173	1|5286
NC_011375	1662175	C	A	SNV	SPY49_RS08285	-	HAMP domain-containing sensor histidine kinase	protein_coding	missense_variant	c.70G>T	70/1389	p.Val24Leu	24/462	1|4246	1|5348
NC_011375	1676088	A	T	SNV	SPY49_RS08345	-	cysteine proteinase exotoxin SpeB	protein_coding	missense_variant	c.413T>A	413/1197	p.Phe138Tyr	138/398	0|3317	0|4191
NC_011375	1676090	AAG	A	DEL	SPY49_RS08345	-	cysteine proteinase exotoxin SpeB	protein_coding	frameshift_variant	c.409_410delCT	409/1197	p.Leu137fs	137/398	0|3305	0|4227
NC_011375	1676093	G	GTA	INS	SPY49_RS08345	-	cysteine proteinase exotoxin SpeB	protein_coding	frameshift_variant	c.407_408insTA	407/1197	p.Leu137fs	136/398	0|3191	0|4050
NC_011375	1676095	G	T	SNV	SPY49_RS08345	-	cysteine proteinase exotoxin SpeB	protein_coding	missense_variant	c.406C>A	406/1197	p.Pro136Thr	136/398	0|3291	0|4149
NC_011375	1676097	A	T	SNV	SPY49_RS08345	-	cysteine proteinase exotoxin SpeB	protein_coding	missense_variant	c.404T>A	404/1197	p.Val135Asp	135/398	0|3359	0|4222
NC_011375	1676109	G	T	SNV	SPY49_RS08345	-	cysteine proteinase exotoxin SpeB	protein_coding	missense_variant	c.392C>A	392/1197	p.Thr131Asn	131/398	0|3778	0|4728
NC_011375	1676123	G	T	SNV	SPY49_RS08345	-	cysteine proteinase exotoxin SpeB	protein_coding	missense_variant	c.378C>A	378/1197	p.Asp126Glu	126/398	0|4061	0|5100
NC_011375	1678369	AG	A	DEL	SPY49_RS08335	-	peptidylprolyl isomerase PrsA	protein_coding	upstream_gene_variant	c.-3851delC				3|4823	0|5898
NC_011375	1678465	C	T	SNV	SPY49_RS08335	-	peptidylprolyl isomerase PrsA	protein_coding	upstream_gene_variant	c.-3946G>A				1|4798	0|5883
NC_011375	1678492	AG	A	DEL	SPY49_RS08335	-	peptidylprolyl isomerase PrsA	protein_coding	upstream_gene_variant	c.-3974delC				1|4551	1|5722
NC_011375	1678543	TC	T	DEL	SPY49_RS08355	-	streptodornase B	protein_coding	frameshift_variant	c.799delG	799/831	p.Asp267fs	267/276	0|4202	1|5309
NC_011375	1678545	C	A	SNV	SPY49_RS08355	-	streptodornase B	protein_coding	synonymous_variant	c.798G>T	798/831	p.Gly266Gly	266/276	0|4199	1|5306
NC_011375	1679212	A	T	SNV	SPY49_RS08355	-	streptodornase B	protein_coding	missense_variant	c.131T>A	131/831	p.Leu44Gln	44/276	2|4562	1|5725
NC_011375	1679257	T	A	SNV	SPY49_RS08355	-	streptodornase B	protein_coding	missense_variant	c.86A>T	86/831	p.Lys29Met	29/276	0|4536	0|5698
NC_011375	1679271	T	A	SNV	SPY49_RS08355	-	streptodornase B	protein_coding	synonymous_variant	c.72A>T	72/831	p.Leu24Leu	24/276	0|4588	0|5697
NC_011375	1679302	A	C	SNV	SPY49_RS08355	-	streptodornase B	protein_coding	missense_variant	c.41T>G	41/831	p.Phe14Cys	14/276	0|4546	1|5628
NC_011375	1686951	G	T	SNV	SPY49_RS08370	-	fructose-6-phosphate aldolase	protein_coding	upstream_gene_variant	c.-4853C>A				3|4726	0|5882
NC_011375	1695991	T	A	SNV	SPY49_RS08435	-	hypothetical protein	protein_coding	missense_variant	c.335A>T	335/1641	p.Tyr112Phe	112/546	0|4653	0|6178
NC_011375	1696022	T	C	SNV	SPY49_RS08435	-	hypothetical protein	protein_coding	missense_variant	c.304A>G	304/1641	p.Thr102Ala	102/546	0|4711	0|6276
NC_011375	1696036	C	G	SNV	SPY49_RS08435	-	hypothetical protein	protein_coding	missense_variant	c.290G>C	290/1641	p.Gly97Ala	97/546	0|4759	0|6245
NC_011375	1724482	T	G	SNV	SPY49_RS08550	+	30S ribosomal protein S2	protein_coding	missense_variant	c.34T>G	34/768	p.Cys12Gly	12/255	0|3910	0|5253
NC_011375	1724483	G	C	SNV	SPY49_RS08550	+	30S ribosomal protein S2	protein_coding	missense_variant	c.35G>C	35/768	p.Cys12Ser	12/255	0|3910	0|5253
NC_011375	1731615	C	A	SNV	SPY49_RS08570	-	PTS system trehalose-specific EIIBC component	protein_coding	missense_variant	c.764G>T	764/2025	p.Gly255Val	255/674	1|4381	0|5803
NC_011375	1733586	A	C	SNV	SPY49_RS08580	-	helix-turn-helix domain-containing protein	protein_coding	missense_variant	c.235T>G	235/240	p.Cys79Gly	79/79	9|4209	5|5458
NC_011375	1736287	G	A	SNV	SPY49_RS08595	-	anaerobic ribonucleoside-triphosphate reductase activating protein	protein_coding	synonymous_variant	c.237C>T	237/615	p.Asp79Asp	79/204	2|4744	1|6098
NC_011375	1742364	A	AT	INS	SPY49_RS08605	-	Gfo/Idh/MocA family oxidoreductase	protein_coding	upstream_gene_variant	c.-4389_-4388insA				0|3868	0|4588
NC_011375	1742443	A	G	SNV	SPY49_RS08605	-	Gfo/Idh/MocA family oxidoreductase	protein_coding	upstream_gene_variant	c.-4467T>C				0|3178	1|3400
NC_011375	1742458	A	C	SNV	SPY49_RS08605	-	Gfo/Idh/MocA family oxidoreductase	protein_coding	upstream_gene_variant	c.-4482T>G				1|3067	6|3256
NC_011375	1743904	A	T	SNV	SPY49_RS08635	-	transcriptional regulator Spx	protein_coding	missense_variant	c.211T>A	211/399	p.Phe71Ile	71/132	0|4635	1|5840
NC_011375	1744153	G	T	SNV	SPY49_RS08610	-	anaerobic ribonucleoside-triphosphate reductase	protein_coding	upstream_gene_variant	c.-3622C>A				1|4082	4|5094
NC_011375	1744233	G	T	SNV	SPY49_RS08610	-	anaerobic ribonucleoside-triphosphate reductase	protein_coding	upstream_gene_variant	c.-3702C>A				1|3910	2|4727
NC_011375	1745154	C	A	SNV	SPY49_RS08640	-	recombinase RecA	protein_coding	missense_variant	c.388G>T	388/1137	p.Ala130Ser	130/378	1|4245	0|5955
NC_011375	1745593	A	AT	INS	SPY49_RS08615	-	membrane protein	protein_coding	upstream_gene_variant	c.-3407_-3406insA				0|4081	5|5267
NC_011375	1748024	G	C	SNV	SPY49_RS08655	-	Holliday junction branch migration protein RuvA	protein_coding	missense_variant	c.112C>G	112/597	p.His38Asp	38/198	0|4875	2|5880
NC_011375	1751411	AT	A	DEL	SPY49_RS08645	-	competence/damage-inducible protein A	protein_coding	upstream_gene_variant	c.-4512delA				1|4418	0|5841
NC_011375	1754702	G	A	SNV	SPY49_RS08680	-	arginine repressor	protein_coding	missense_variant	c.53C>T	53/384	p.Ala18Val	18/127	1|4495	2|5869
NC_011375	1754760	A	C	SNV	SPY49_RS08665	-	DNA mismatch repair endonuclease MutL	protein_coding	upstream_gene_variant	c.-3410T>G				5|4157	0|5467
NC_011375	1754761	A	T	SNV	SPY49_RS08665	-	DNA mismatch repair endonuclease MutL	protein_coding	upstream_gene_variant	c.-3411T>A				0|4233	0|5516
NC_011375	1754765	A	T	SNV	SPY49_RS08665	-	DNA mismatch repair endonuclease MutL	protein_coding	upstream_gene_variant	c.-3415T>A				0|4275	2|5543
NC_011375	1754825	C	T	SNV	SPY49_RS08665	-	DNA mismatch repair endonuclease MutL	protein_coding	upstream_gene_variant	c.-3475G>A				3|4501	1|5788
NC_011375	1755821	C	A	SNV	SPY49_RS08685	+	arginine--tRNA ligase	protein_coding	synonymous_variant	c.723C>A	723/1692	p.Arg241Arg	241/563	1|4312	2|5868
NC_011375	1755901	C	A	SNV	SPY49_RS08685	+	arginine--tRNA ligase	protein_coding	missense_variant	c.803C>A	803/1692	p.Ala268Asp	268/563	0|4194	2|5819
NC_011375	1755955	C	A	SNV	SPY49_RS08685	+	arginine--tRNA ligase	protein_coding	missense_variant	c.857C>A	857/1692	p.Thr286Asn	286/563	1|4329	5|5788
NC_011375	1755976	C	A	SNV	SPY49_RS08685	+	arginine--tRNA ligase	protein_coding	missense_variant	c.878C>A	878/1692	p.Ala293Glu	293/563	1|3801	1|5208
NC_011375	1755979	C	A	SNV	SPY49_RS08685	+	arginine--tRNA ligase	protein_coding	missense_variant	c.881C>A	881/1692	p.Pro294His	294/563	1|3776	2|5064
NC_011375	1755983	C	T	SNV	SPY49_RS08685	+	arginine--tRNA ligase	protein_coding	synonymous_variant	c.885C>T	885/1692	p.Pro295Pro	295/563	0|3740	0|5110
NC_011375	1755984	C	G	SNV	SPY49_RS08685	+	arginine--tRNA ligase	protein_coding	missense_variant	c.886C>G	886/1692	p.Pro296Ala	296/563	0|3713	0|5081
NC_011375	1756017	C	T	SNV	SPY49_RS08685	+	arginine--tRNA ligase	protein_coding	missense_variant	c.919C>T	919/1692	p.His307Tyr	307/563	4|4042	4|5352
NC_011375	1756030	C	A	SNV	SPY49_RS08685	+	arginine--tRNA ligase	protein_coding	missense_variant	c.932C>A	932/1692	p.Ala311Asp	311/563	1|4132	0|5482
NC_011375	1756038	C	G	SNV	SPY49_RS08685	+	arginine--tRNA ligase	protein_coding	missense_variant	c.940C>G	940/1692	p.Pro314Ala	314/563	1|4054	2|5324
NC_011375	1760860	G	A	SNV	SPY49_RS08710	-	aspartate--tRNA ligase	protein_coding	synonymous_variant	c.849C>T	849/1749	p.Tyr283Tyr	283/582	-	5523|689
NC_011375	1763886	G	T	SNV	SPY49_RS08725	+	50S ribosomal protein L33	protein_coding	missense_variant	c.143G>T	143/150	p.Gly48Val	48/49	1|4808	4|6212
NC_011375	1769653	T	TC	INS	SPY49_RS08770	-	CoA pyrophosphatase	protein_coding	frameshift_variant	c.621_622insG	621/684	p.Lys208fs	207/227	0|4557	1|5759
NC_011375	1770370	G	T	SNV	SPY49_RS09550	-	hypothetical protein	protein_coding	upstream_gene_variant	c.-2139C>A				0|1303	0|1654
NC_011375	1770372	A	T	SNV	SPY49_RS09550	-	hypothetical protein	protein_coding	upstream_gene_variant	c.-2141T>A				0|1303	0|1653
NC_011375	1770403	G	A	SNV	SPY49_RS09550	-	hypothetical protein	protein_coding	upstream_gene_variant	c.-2172C>T				1|1148	0|1481
NC_011375	1770557	T	A	SNV	SPY49_RS08775	+	PadR family transcriptional regulator	protein_coding	missense_variant	c.77T>A	77/327	p.Phe26Tyr	26/108	0|2529	0|3464
NC_011375	1776059	C	A	SNV	SPY49_RS08800	-	30S ribosomal protein S4	protein_coding	missense_variant	c.214G>T	214/612	p.Val72Phe	72/203	2|4131	3|5753
NC_011375	1783384	C	G	SNV	SPY49_RS08830	-	NUDIX domain-containing protein	protein_coding	missense_variant	c.158G>C	158/318	p.Gly53Ala	53/105	0|4374	1|5832
NC_011375	1786390	G	T	SNV	SPY49_RS08840	+	L-serine ammonia-lyase%2C iron-sulfur-dependent subunit beta	protein_coding	missense_variant	c.656G>T	656/672	p.Gly219Val	219/223	3|4315	0|5650
NC_011375	1786406	A	G	SNV	SPY49_RS08840	+	L-serine ammonia-lyase%2C iron-sulfur-dependent subunit beta	protein_coding	splice_region_variant&stop_retained_variant	c.672A>G	672/672	p.Ter224Ter	224/223	0|4298	0|5632
NC_011375	1791109	A	G	SNV	SPY49_RS08865	-	energy-coupling factor ABC transporter ATP-binding protein	protein_coding	missense_variant	c.32T>C	32/840	p.Ile11Thr	11/279	1|4903	0|5918
NC_011375	1795207	G	T	SNV	SPY49_RS08885	-	pitrilysin family protein	protein_coding	synonymous_variant	c.102C>A	102/1245	p.Thr34Thr	34/414	2|4703	2|5868
NC_011375	1795750	C	G	SNV	SPY49_RS08865	-	energy-coupling factor ABC transporter ATP-binding protein	protein_coding	upstream_gene_variant	c.-4610G>C				0|2831	1|3279
NC_011375	1795766	C	A	SNV	SPY49_RS08865	-	energy-coupling factor ABC transporter ATP-binding protein	protein_coding	upstream_gene_variant	c.-4626G>T				1|3029	0|3502
NC_011375	1795871	C	A	SNV	SPY49_RS08890	+	hyaluronan synthase HasA	protein_coding	missense_variant	c.52C>A	52/1188	p.Pro18Thr	18/395	2|4074	1|4836
NC_011375	1804173	C	A	SNV	SPY49_RS08925	-	tryptophan--tRNA ligase	protein_coding	missense_variant	c.937G>T	937/1023	p.Val313Leu	313/340	0|4383	0|5364
NC_011375	1806758	G	A	SNV	SPY49_RS08935	+	ATP-binding cassette domain-containing protein	protein_coding	missense_variant	c.280G>A	280/1608	p.Asp94Asn	94/535	3|4675	5|5922
NC_011375	1806790	C	G	SNV	SPY49_RS08935	+	ATP-binding cassette domain-containing protein	protein_coding	missense_variant	c.312C>G	312/1608	p.Ile104Met	104/535	0|4661	0|5820
NC_011375	1807842	C	T	SNV	SPY49_RS08935	+	ATP-binding cassette domain-containing protein	protein_coding	missense_variant	c.1364C>T	1364/1608	p.Ser455Leu	455/535	2|4394	2|5814
NC_011375	1807906	C	T	SNV	SPY49_RS08935	+	ATP-binding cassette domain-containing protein	protein_coding	synonymous_variant	c.1428C>T	1428/1608	p.Ser476Ser	476/535	0|4510	2|5773
NC_011375	1807996	C	T	SNV	SPY49_RS08935	+	ATP-binding cassette domain-containing protein	protein_coding	synonymous_variant	c.1518C>T	1518/1608	p.Val506Val	506/535	0|4688	4|5900
NC_011375	1808081	GC	G	DEL	SPY49_RS08935	+	ATP-binding cassette domain-containing protein	protein_coding	frameshift_variant	c.1605delC	1605/1608	p.Ter536fs	535/535	0|4287	3|5381
NC_011375	1808087	T	A	SNV	SPY49_RS08920	-	IMP dehydrogenase	protein_coding	upstream_gene_variant	c.-4308A>T				0|4311	0|5446
NC_011375	1808141	GC	G	DEL	SPY49_RS08920	-	IMP dehydrogenase	protein_coding	upstream_gene_variant	c.-4363delG				0|4082	2|5028
NC_011375	1808171	AC	A	DEL	SPY49_RS08920	-	IMP dehydrogenase	protein_coding	upstream_gene_variant	c.-4393delG				0|4099	0|4922
NC_011375	1808925	C	A	SNV	SPY49_RS08940	+	YfhO family protein	protein_coding	missense_variant	c.742C>A	742/2577	p.Pro248Thr	248/858	1|4537	1|5496
NC_011375	1808972	C	A	SNV	SPY49_RS08940	+	YfhO family protein	protein_coding	missense_variant	c.789C>A	789/2577	p.Asn263Lys	263/858	3|4633	3|5512
NC_011375	1809042	C	A	SNV	SPY49_RS08940	+	YfhO family protein	protein_coding	missense_variant	c.859C>A	859/2577	p.Pro287Thr	287/858	2|4646	4|5664
NC_011375	1809209	C	G	SNV	SPY49_RS08940	+	YfhO family protein	protein_coding	missense_variant	c.1026C>G	1026/2577	p.Cys342Trp	342/858	0|4635	1|5760
NC_011375	1809595	T	A	SNV	SPY49_RS08940	+	YfhO family protein	protein_coding	missense_variant	c.1412T>A	1412/2577	p.Leu471Gln	471/858	0|4785	0|5765
NC_011375	1811042	G	T	SNV	SPY49_RS08970	+	trypsin-like peptidase domain-containing protein	protein_coding	upstream_gene_variant	c.-2654G>T				3|4366	3|5539
NC_011375	1814667	C	A	SNV	SPY49_RS08970	+	trypsin-like peptidase domain-containing protein	protein_coding	synonymous_variant	c.972C>A	972/1224	p.Pro324Pro	324/407	3|4649	3|5936
