# Supplementary material for: Group A streptococcal PerR coordinates iron and zinc homeostasis through Dpr, aiding in bacterial fitness during endothelial cell infection
Source: mSystems. 2026 Jan 26;11(2):e01636-25. doi: 10.1128/msystems.01636-25 (PMC12911349; doi:10.1128/msystems.01636-25)
Supplement: Table S4 — Reanalysis of cDNA microarray. [file msystems.01636-25-s0005.xls]

## Sheet: extracted
Table S4. Reanalysis of the cDNA microarray data (accession number: GSE6384)
Gene_name	Ch1	Ch2	Fold change_d-perR/WT_Median	Corrected fold change	Note	Name	ORF	ID_REF	VALUE	X	Y	Diameter	F Pixels	B Pixels	Footprint	Flags	Ch1 Median	Ch1 Mean	Ch1 SD	Ch1 B Median	Ch1 B Mean	Ch1 B SD	Ch1 % > B + 1 SD	Ch1 % > B + 2 SD	Ch1 F % Sat.	Ch1 Median - B	Ch1 Mean - B	Ch1 SignalNoiseRatio	Ch2 Median	Ch2 Mean	Ch2 SD	Ch2 B Median	Ch2 B Mean	Ch2 B SD	Ch2 % > B + 1 SD	Ch2 % > B + 2 SD	Ch2 F % Sat.	Ch2 Median - B	Ch2 Mean - B	Ch2 SignalNoiseRatio	Ch2 Ratio of Medians	Ch2 Ratio of Means	Ch2 Median of Ratios	Ch2 Mean of Ratios	Ch2 Ratios SD	Ch2 Rgn Ratio	Ch2 Rgn R_	Ch2 Log Ratio	Sum of Medians
dpr	WT	d-perR	3.22474	3.22474	Readable range	1259402..1259929 putative peroxide resistance protein -oligo ID SPy.09045	SPy1531	2720	1.49	20165	17601	110	78	220	2	3	17211	17436	3781.75	201	279	180.34	100	100	0	17010	17235	95.44	55501	54474	9572.14	148	176	93.26	100	100	17.9	55353	54326	595.15	3.25	3.15	3.18	3.26	0.89	1.78	0.5	1.7	72363
dpr	WT	d-perR	5.21942	NA	Field saturation	1259402..1259929 putative peroxide resistance protein -oligo ID SPy.09046	SPy1531	2720	1.83	20165	17666	110	80	220	6	3	12556	11830	3383.73	189	266	190.55	100	100	0	12367	11641	65.89	65535	60085	11786.3	156	217	178.12	100	100	50	65379	59929	367.93	5.29	5.15	5.1	5.52	1.6	2.37	0.46	2.4	77746
dpr	d-perR	WT	2.67985	2.67985	Readable range	1259402..1259929 putative peroxide resistance protein -oligo ID SPy.09047	SPy1531	2720	-1.44	20180	17436	110	78	220	3	3	59967	58861	9330.36	283	339	198.06	100	100	28.2	59684	58578	302.78	22377	20868	4763.87	175	214	125.45	100	100	0	22202	20693	178.38	0.37	0.35	0.36	0.35	0.06	0.39	0.59	-1.43	81886
dpr	d-perR	WT	2.98592	2.98592	Readable range	1259402..1259929 putative peroxide resistance protein -oligo ID SPy.09048	SPy1531	2720	-1.47	20225	17806	110	80	220	6	3	65535	52837	22270.9	190	244	142.19	100	100	50	65345	52647	460.9	21948	19202	8429.9	210	289	240.5	100	100	0	21738	18992	91.26	0.33	0.36	0.36	0.46	0.52	0.31	0.69	-1.59	87083
dpr	WT	d-perR	3.91806	3.91806	Readable range	1259402..1259929 putative peroxide resistance protein -oligo ID SPy.09049	SPy1531	2720	1.74	20515	17646	110	80	220	17	3	6761	8750	5648.72	162	288	279.53	98.8	98.8	0	6599	8588	24.19	26490	30507	18795.2	154	184	88.29	100	100	5	26336	30353	300.02	3.99	3.53	3.62	4.32	3.45	3.03	0.83	2	32935
dpr	WT	d-perR	1.07697	NA	Field saturation	1259402..1259929 putative peroxide resistance protein -oligo ID SPy.09050	SPy1531	2720	0.1	20505	17696	110	80	220	15	3	60851	50762	21633.6	212	1496	8325.24	87.5	86.3	37.5	60639	50550	7.31	65535	58844	16154	228	1636	8786.39	97.5	93.8	50	65307	58616	7.46	1.08	1.16	1.02	3.43	9.69	0.44	0.34	0.11	125946
dpr	d-perR	WT	1	NA	Field saturation	1259402..1259929 putative peroxide resistance protein -oligo ID SPy.09051	SPy1531	2720	-0.02	20655	17766	110	80	220	6	3	65535	55525	21767.4	191	272	191	100	100	50	65344	55334	343.12	65535	55533	20890.8	168	220	131.09	100	100	50	65367	55365	499.92	1	1	1	1.28	1.22	0.62	0.41	0	130711
dpr	d-perR	WT	1	NA	Field saturation	1259402..1259929 putative peroxide resistance protein -oligo ID SPy.09052	SPy1531	2720	-0.12	20545	17636	110	80	220	5	3	65535	57526	18256.1	189	291	255.66	100	100	50	65346	57337	256.33	65535	57689	18363.9	187	240	158.44	100	100	50	65348	57502	413.61	1	1	1	1.04	0.34	0.97	0.92	0	130694
dpr	WT	d-perR	3.03098	3.03098	Readable range	1259402..1259929 putative peroxide resistance protein -oligo ID SPy.09053	SPy1531	2840	1.41	20145	18926	110	80	220	19	3	18431	18133	4379.14	208	265	163.61	100	100	0	18223	17925	112.65	55864	54881	8960.36	159	186	83.76	100	100	18.8	55705	54722	666.93	3.06	3.05	2.97	3.21	0.9	1.58	0.59	1.61	73928
dpr	WT	d-perR	3.74936	3.74936	Readable range	1259402..1259929 putative peroxide resistance protein -oligo ID SPy.09054	SPy1531	2840	1.38	20150	18996	110	78	220	19	3	17479	15745	5651.95	209	270	182.56	100	100	0	17270	15536	95.74	65535	59931	13395.9	160	186	79.78	100	100	50	65375	59771	821.44	3.79	3.85	3.68	4.84	3.95	1.63	0.48	1.92	82645
dpr	d-perR	WT	2.87836	2.87836	Readable range	1259402..1259929 putative peroxide resistance protein -oligo ID SPy.09055	SPy1531	2840	-1.54	20165	18756	120	88	220	14	3	59323	55715	11503.2	279	367	230.29	100	100	15.9	59044	55436	257.6	20610	19549	4843.33	179	215	102.88	100	100	0	20431	19370	200.34	0.35	0.35	0.36	0.36	0.14	0.33	0.63	-1.53	79475
dpr	d-perR	WT	2.36999	NA	Field saturation	1259402..1259929 putative peroxide resistance protein -oligo ID SPy.09056	SPy1531	2840	-1.15	20215	19126	110	80	220	16	3	65535	56456	18778.2	213	279	173.88	100	100	50	65322	56243	376.89	27652	24822	10490	209	280	166.08	100	100	0	27443	24613	166.5	0.42	0.44	0.45	0.46	0.33	0.45	0.65	-1.25	92765
dpr	WT	d-perR	3.9023	3.9023	Readable range	1259402..1259929 putative peroxide resistance protein -oligo ID SPy.09057	SPy1531	2840	1.72	20510	18976	100	62	276	15	3	15762	15491	5670.54	181	306	286.92	100	100	0	15581	15310	54.93	61508	55288	14424.4	139	171	86.27	100	100	43.5	61369	55149	713	3.94	3.6	3.87	4.04	1.58	2.07	0.66	1.98	76950
dpr	WT	d-perR	1	NA	Field saturation	1259402..1259929 putative peroxide resistance protein -oligo ID SPy.09058	SPy1531	2840	-0.01	20510	19026	100	62	276	6	3	65535	59396	15539.2	200	263	176.69	100	100	50	65335	59196	370.91	65535	62660	10840.1	177	213	107.72	100	100	50	65358	62483	608.39	1	1.06	1	1.23	0.73	0.44	0.4	0	130693
dpr	d-perR	WT	1	NA	Field saturation	1259402..1259929 putative peroxide resistance protein -oligo ID SPy.09059	SPy1531	2840	-0.02	20650	19086	100	62	276	11	3	65535	63853	7540	205	299	235.19	100	100	50	65330	63648	278.65	65535	58601	13437.7	162	225	188.02	100	100	50	65373	58439	348.56	1	0.92	1	0.91	0.18	1.08	0.37	0	130703
dpr	d-perR	WT	1	NA	Field saturation	1259402..1259929 putative peroxide resistance protein -oligo ID SPy.09060	SPy1531	2840	-0.12	20545	18966	110	80	220	4	3	65535	52133	22921	181	269	217.76	100	100	50	65354	51952	300.95	65535	51247	23606.1	193	237	138.25	100	100	50	65342	51054	474.03	1	0.98	1	1.02	0.54	0.92	0.8	0	130696
		Average	2.50225	3.2962	Less than 3-fold in the paper
Gene_name	Ch1	Ch2	Fold change_d-perR/WT_Median	Corrected fold change	Note	Name	ORF	ID_REF	VALUE	X	Y	Diameter	F Pixels	B Pixels	Footprint	Flags	Ch1 Median	Ch1 Mean	Ch1 SD	Ch1 B Median	Ch1 B Mean	Ch1 B SD	Ch1 % > B + 1 SD	Ch1 % > B + 2 SD	Ch1 F % Sat.	Ch1 Median - B	Ch1 Mean - B	Ch1 SignalNoiseRatio	Ch2 Median	Ch2 Mean	Ch2 SD	Ch2 B Median	Ch2 B Mean	Ch2 B SD	Ch2 % > B + 1 SD	Ch2 % > B + 2 SD	Ch2 F % Sat.	Ch2 Median - B	Ch2 Mean - B	Ch2 SignalNoiseRatio	Ch2 Ratio of Medians	Ch2 Ratio of Means	Ch2 Median of Ratios	Ch2 Mean of Ratios	Ch2 Ratios SD	Ch2 Rgn Ratio	Ch2 Rgn R_	Ch2 Log Ratio	Sum of Medians
pmtA	WT	d-perR	11.5014	NA	Field saturation	1186921..1188783 putative heavy metal-transporting ATPase -oligo ID SPy.08536	SPy1434	1016	3.31	5815	12916	110	80	220	9	3	5698	5742	3126.85	230	286	167.05	97.5	95	0	5468	5512	34.11	65535	59542	14279.2	188	233	153.86	100	100	50	65347	59354	425.95	11.95	10.77	11.87	19.33	23.2	2.94	0.41	3.58	70815
pmtA	WT	d-perR	21.9695	NA	Field saturation	1186921..1188783 putative heavy metal-transporting ATPase -oligo ID SPy.08537	SPy1434	1016	3.84	5825	12996	110	80	220	10	3	2983	2837	1983.44	217	287	188.47	86.3	82.5	0	2766	2620	15.83	65535	50004	23293.7	158	181	80.51	100	100	50	65377	49846	814.03	23.64	19.03	19.6	73.45	232.52	7.03	0.36	4.56	68143
pmtA	d-perR	WT	13.1649	NA	Field saturation	1186921..1188783 putative heavy metal-transporting ATPase -oligo ID SPy.08538	SPy1434	1016	-3.67	5835	12756	100	60	276	4	3	65535	64436	5039.54	274	370	286.46	100	100	50	65261	64162	228.77	4978	4794	1193.69	167	190	77.33	100	100	0	4811	4627	64.37	0.07	0.07	0.08	0.07	0.02	0.08	0.11	-3.76	70072
pmtA	d-perR	WT	10.8269	NA	Field saturation	1186921..1188783 putative heavy metal-transporting ATPase -oligo ID SPy.08539	SPy1434	1016	-3.26	5890	13106	100	62	276	6	3	65535	59518	14806.8	218	295	321.61	100	100	50	65317	59300	203.77	6053	6027	2218.66	192	261	176.3	100	100	0	5861	5835	34.33	0.09	0.1	0.1	0.1	0.04	0.08	0.3	-3.48	71178
pmtA	WT	d-perR	7.14667	NA	Field saturation	1186921..1188783 putative heavy metal-transporting ATPase -oligo ID SPy.08540	SPy1434	1016	2.62	6150	12961	100	69	276	6	3	9170	9093	3535.51	259	421	401.48	100	100	0	8911	8834	22.84	65535	62952	8603.71	291	333	188.59	100	100	50.7	65244	62661	347.49	7.32	7.09	7.21	9.12	7.99	0.98	0.16	2.87	74155
pmtA	WT	d-perR	4.44908	NA	Field saturation	1186921..1188783 putative heavy metal-transporting ATPase -oligo ID SPy.08541	SPy1434	1016	2.18	6135	13011	110	78	220	8	3	14730	13748	7606.6	164	221	144.99	98.7	96.2	0	14566	13584	101.59	65535	60291	13851.1	195	242	144.91	100	100	50	65340	60096	452.24	4.49	4.42	4.3	31.55	113.78	0.9	0.25	2.17	79906
pmtA	d-perR	WT	4.23983	NA	Field saturation	1186921..1188783 putative heavy metal-transporting ATPase -oligo ID SPy.08542	SPy1434	1016	-2.1	6305	13006	100	60	276	4	3	65535	63050	8329.33	231	321	263.68	100	100	50	65304	62819	248.54	15457	13989	4596.23	188	244	152.55	100	100	0	15269	13801	101.32	0.23	0.22	0.23	0.22	0.06	0.33	0.37	-2.1	80573
pmtA	d-perR	WT	3.99823	NA	Field saturation	1186921..1188783 putative heavy metal-transporting ATPase -oligo ID SPy.08543	SPy1434	1016	-2.17	6165	12941	110	78	220	2	3	65535	62004	11290.4	213	287	200.82	100	100	50	65322	61791	326.33	16391	15906	5887.89	205	257	165.95	100	100	0	16186	15701	98.77	0.25	0.25	0.26	0.27	0.15	0.22	0.17	-2.01	81508
pmtA	WT	d-perR	9.97489	NA	Field saturation	1186921..1188783 putative heavy metal-transporting ATPase -oligo ID SPy.08544	SPy1434	1136	3.11	5815	14226	100	60	276	1	3	6570	6206	2170.13	225	316	249.2	100	100	0	6345	5981	26.36	65535	61931	10307	230	450	785.98	100	100	50	65305	61701	83.38	10.29	10.32	10.22	12.65	9.21	2.33	0.24	3.36	71650
pmtA	WT	d-perR	16.7266	NA	Field saturation	1186921..1188783 putative heavy metal-transporting ATPase -oligo ID SPy.08545	SPy1434	1136	3.45	5825	14306	100	60	276	0	3	3918	3913	1748.43	203	254	140.91	100	100	0	3715	3710	27.81	65535	63013	9250.16	173	239	206.53	100	100	50	65362	62840	317.31	17.59	16.94	17.52	25.12	26.59	2.05	0.15	4.14	69077
pmtA	d-perR	WT	14.4096	NA	Field saturation	1186921..1188783 putative heavy metal-transporting ATPase -oligo ID SPy.08546	SPy1434	1136	-3.82	5835	14076	100	60	276	4	3	65535	62288	9907.78	249	340	223.28	100	100	50	65286	62039	293.51	4548	4528	1343.26	206	232	108.55	100	100	0	4342	4322	41.9	0.07	0.07	0.07	0.07	0.02	0.05	0.16	-3.91	69628
pmtA	d-perR	WT	11.4772	NA	Field saturation	1186921..1188783 putative heavy metal-transporting ATPase -oligo ID SPy.08547	SPy1434	1136	-3.35	5885	14416	90	52	276	4	3	65535	64475	4161.09	243	306	203.4	100	100	50	65292	64232	322.2	5710	5523	1610	214	285	187.09	100	100	0	5496	5309	30.52	0.08	0.08	0.09	0.08	0.02	0.11	0.08	-3.57	70788
pmtA	WT	d-perR	9.70745	NA	Field saturation	1186921..1188783 putative heavy metal-transporting ATPase -oligo ID SPy.08548	SPy1434	1136	3.06	6160	14276	100	62	276	4	3	6751	6467	2775.01	195	317	272.8	100	98.4	0	6556	6272	24.75	65535	59938	13973.4	165	205	111.33	100	100	50	65370	59773	588.66	9.97	9.53	9.92	11.28	4.75	3.35	0.44	3.32	71926
pmtA	WT	d-perR	5.2512	NA	Field saturation	1186921..1188783 putative heavy metal-transporting ATPase -oligo ID SPy.08549	SPy1434	1136	2.43	6140	14331	100	69	276	3	3	12480	11827	5414.29	169	243	173.14	100	100	0	12311	11658	72.08	65535	61737	11706	197	237	144.99	100	100	50.7	65338	61540	451.98	5.31	5.28	5.26	9.55	16.33	1.23	0.32	2.41	77649
pmtA	d-perR	WT	2.17941	NA	Field saturation	1186921..1188783 putative heavy metal-transporting ATPase -oligo ID SPy.08550	SPy1434	1136	-1.14	6305	14326	100	60	276	4	3	65535	61947	11139.7	242	351	310.15	100	100	50	65293	61705	211.3	30070	27113	11170.2	201	252	157.42	100	100	0	29869	26912	191.01	0.46	0.44	0.46	0.42	0.16	0.67	0.45	-1.13	95162
pmtA	d-perR	WT	5.14403	NA	Field saturation	1186921..1188783 putative heavy metal-transporting ATPase -oligo ID SPy.08551	SPy1434	1136	-2.54	6165	14261	110	78	220	2	3	65535	59947	13775.7	227	285	203.68	100	100	50	65308	59720	321.75	12740	12313	5032.77	175	223	139.09	100	100	0	12565	12138	91.6	0.19	0.2	0.21	0.21	0.13	0.18	0.25	-2.38	77873
		Average	9.51044		5 to 10-fold in the paper
Gene_name	Ch1	Ch2	Fold change_d-perR/WT_Median	Corrected fold change	Note	Name	ORF	ID_REF	VALUE	X	Y	Diameter	F Pixels	B Pixels	Footprint	Flags	Ch1 Median	Ch1 Mean	Ch1 SD	Ch1 B Median	Ch1 B Mean	Ch1 B SD	Ch1 % > B + 1 SD	Ch1 % > B + 2 SD	Ch1 F % Sat.	Ch1 Median - B	Ch1 Mean - B	Ch1 SignalNoiseRatio	Ch2 Median	Ch2 Mean	Ch2 SD	Ch2 B Median	Ch2 B Mean	Ch2 B SD	Ch2 % > B + 1 SD	Ch2 % > B + 2 SD	Ch2 F % Sat.	Ch2 Median - B	Ch2 Mean - B	Ch2 SignalNoiseRatio	Ch2 Ratio of Medians	Ch2 Ratio of Means	Ch2 Median of Ratios	Ch2 Mean of Ratios	Ch2 Ratios SD	Ch2 Rgn Ratio	Ch2 Rgn R_	Ch2 Log Ratio	Sum of Medians
czcD	WT	d-perR	0.354641	NA	Readable range	698270..699145 putative cation-efflux system membrane protein -oligo ID SPy.04867	SPy0845	519	-1.86	15475	8151	110	78	220	10	3	1142	1287	554.27	239	301	179.35	98.7	94.9	0	903	1048	6.37	405	441	161.59	140	160	57.97	98.7	85.9	0	265	301	6.99	0.29	0.29	0.3	0.31	0.15	0.22	0.58	-1.77	1168
czcD	WT	d-perR	0.56072	NA	Readable range	698270..699145 putative cation-efflux system membrane protein -oligo ID SPy.04868	SPy0845	519	-1.39	15480	8216	100	62	276	19	3	667	771	455.05	212	290	252.87	71	46.8	0	455	559	2.64	374	395	150.8	142	164	67.74	93.5	69.4	0	232	253	5.52	0.51	0.45	0.51	0.72	1.14	0.26	0.59	-0.97	687
czcD	d-perR	WT	0.564497	NA	Readable range	698270..699145 putative cation-efflux system membrane protein -oligo ID SPy.04869	SPy0845	519	1.98	15470	7996	100	62	276	8	3	477	651	471.26	234	323	247.81	48.4	35.5	0	243	417	1.92	845	901	358.58	174	201	84.73	100	96.8	0	671	727	9.97	2.76	1.74	2.18	6.48	22.71	0.38	0.25	1.47	914
czcD	d-perR	WT	0.64837	NA	Readable range	698270..699145 putative cation-efflux system membrane protein -oligo ID SPy.04870	SPy0845	519	1.24	15545	8356	110	80	220	7	3	378	378	206.7	168	205	115.26	60	45	0	210	210	3.28	583	691	434.86	209	278	188.32	73.8	50	0	374	482	3.1	1.78	2.3	2.14	2.56	1.42	1.43	0.46	0.83	584
czcD	WT	d-perR	0.429379	NA	Readable range	698270..699145 putative cation-efflux system membrane protein -oligo ID SPy.04871	SPy0845	519	-1.44	15795	8206	100	60	276	6	3	1062	1273	829.66	194	322	288.45	81.7	61.7	0	868	1079	3.68	456	492	210.78	145	170	76.09	90	80	0	311	347	5.99	0.36	0.32	0.35	0.46	0.43	0.19	0.53	-1.48	1179
czcD	WT	d-perR	0.276042	NA	Readable range	698270..699145 putative cation-efflux system membrane protein -oligo ID SPy.04872	SPy0845	519	-1.91	15785	8256	100	60	276	6	3	3264	3224	1129.31	183	260	189.36	100	100	0	3081	3041	17.24	901	920	428.36	193	240	155.77	93.3	85	0	708	727	5.78	0.23	0.24	0.23	0.24	0.13	0.31	0.66	-2.12	3789
czcD	d-perR	WT	0.213155	NA	Readable range	698270..699145 putative cation-efflux system membrane protein -oligo ID SPy.04873	SPy0845	519	2.58	15965	8306	90	52	276	11	3	862	939	536.32	176	234	149	92.3	80.8	0	686	763	5.79	4044	4075	1593.14	189	244	157.4	100	100	0	3855	3886	25.69	5.62	5.09	6.22	6.5	2.7	2.27	0.58	2.49	4541
czcD	d-perR	WT	0.213252	NA	Readable range	698270..699145 putative cation-efflux system membrane protein -oligo ID SPy.04874	SPy0845	519	2.16	15805	8196	110	80	220	8	3	1017	999	578.23	182	245	159.83	83.8	75	0	835	817	6.36	4769	4496	1929.47	308	360	210.54	96.3	93.8	0	4461	4188	22.65	5.34	5.13	5.48	7.65	7.52	2.68	0.65	2.42	5296
czcD	WT	d-perR	0.551116	NA	Readable range	698270..699145 putative cation-efflux system membrane protein -oligo ID SPy.04875	SPy0845	639	-0.92	15470	9486	110	78	220	6	3	851	1119	639.27	241	292	168.03	85.9	80.8	0	610	878	5.06	469	465	226.37	129	150	52.29	87.2	83.3	0	340	336	8.97	0.56	0.38	0.4	0.62	1.82	0.29	0.69	-0.84	950
czcD	WT	d-perR	0.605067	NA	Readable range	698270..699145 putative cation-efflux system membrane protein -oligo ID SPy.04876	SPy0845	639	-1.22	15470	9556	100	62	276	5	3	671	734	481.7	205	279	183.2	71	56.5	0	466	529	3.66	406	411	136.39	134	151	52.59	96.8	87.1	0	272	277	7.72	0.58	0.52	0.6	0.93	1.11	0.23	0.64	-0.78	738
czcD	d-perR	WT	0.493868	NA	Readable range	698270..699145 putative cation-efflux system membrane protein -oligo ID SPy.04877	SPy0845	639	2.28	15470	9316	100	62	276	8	3	443	527	338.22	225	312	216.67	50	25.8	0	218	302	2.04	897	890	323.05	156	183	74.71	100	96.8	0	741	734	12.01	3.4	2.43	3.32	4.34	6.17	0.63	0.43	1.77	959
czcD	d-perR	WT	0.457143	NA	Readable range	698270..699145 putative cation-efflux system membrane protein -oligo ID SPy.04878	SPy0845	639	1.98	15525	9676	90	52	276	13	3	400	425	235.89	173	224	142.42	61.5	44.2	0	227	252	2.81	875	966	493.26	216	286	191.58	90.4	78.8	0	659	750	4.57	2.9	2.98	2.95	7.97	15.1	1.56	0.56	1.54	886
czcD	WT	d-perR	0.372574	NA	Readable range	698270..699145 putative cation-efflux system membrane protein -oligo ID SPy.04879	SPy0845	639	-1.64	15790	9526	90	48	276	11	3	1597	1703	874	220	369	336.63	93.8	81.3	0	1377	1483	4.74	595	622	251.53	141	176	87.12	95.8	91.7	0	454	481	6.83	0.33	0.32	0.35	0.38	0.17	0.19	0.42	-1.6	1831
czcD	WT	d-perR	0.356096	NA	Readable range	698270..699145 putative cation-efflux system membrane protein -oligo ID SPy.04880	SPy0845	639	-1.43	15805	9576	90	52	276	16	3	3617	3530	1096.56	167	241	166.85	100	100	0	3450	3363	21.68	1288	1263	527.85	168	219	134.25	98.1	96.2	0	1120	1095	9.59	0.32	0.33	0.32	0.32	0.12	0.42	0.75	-1.62	4570
czcD	d-perR	WT	0.253175	NA	Readable range	698270..699145 putative cation-efflux system membrane protein -oligo ID SPy.04881	SPy0845	639	2.29	15965	9626	100	60	276	11	3	897	916	493.85	168	224	143.95	90	78.3	0	729	748	6.23	3543	3565	1516.02	190	237	143.11	100	96.7	0	3353	3375	24.76	4.6	4.51	4.91	11.63	42.45	2.4	0.61	2.2	4082
czcD	d-perR	WT	0.167558	NA	Readable range	698270..699145 putative cation-efflux system membrane protein -oligo ID SPy.04882	SPy0845	639	2.45	15810	9516	100	62	276	3	3	1347	1343	587.97	159	229	165.26	98.4	91.9	0	1188	1184	8.15	8039	7650	2552.79	308	383	259.4	98.4	98.4	0	7731	7342	30.99	6.51	6.2	6.51	7.11	2.94	3.46	0.63	2.7	8919
		Average	0.407291		-2 to -5 fold in the paper
Gene_name	Ch1	Ch2	Fold change_d-perR/WT_Median	Corrected fold change	Note	Name	ORF	ID_REF	VALUE	X	Y	Diameter	F Pixels	B Pixels	Footprint	Flags	Ch1 Median	Ch1 Mean	Ch1 SD	Ch1 B Median	Ch1 B Mean	Ch1 B SD	Ch1 % > B + 1 SD	Ch1 % > B + 2 SD	Ch1 F % Sat.	Ch1 Median - B	Ch1 Mean - B	Ch1 SignalNoiseRatio	Ch2 Median	Ch2 Mean	Ch2 SD	Ch2 B Median	Ch2 B Mean	Ch2 B SD	Ch2 % > B + 1 SD	Ch2 % > B + 2 SD	Ch2 F % Sat.	Ch2 Median - B	Ch2 Mean - B	Ch2 SignalNoiseRatio	Ch2 Ratio of Medians	Ch2 Ratio of Means	Ch2 Median of Ratios	Ch2 Mean of Ratios	Ch2 Ratios SD	Ch2 Rgn Ratio	Ch2 Rgn R_	Ch2 Log Ratio	Sum of Medians
phtD	WT	d-perR	11.0708	NA	Readable range	1672027..1674504 hypothetical protein -oligo ID SPy.12049	SPy2006	820	4.1	20185	8841	110	78	220	6	3	466	548	318.3	218	274	169.97	60.3	41	0	248	330	2.74	5159	5010	1276.74	145	163	55.18	100	100	0	5014	4865	93.49	20.22	14.74	18.16	29.66	37.79	2.72	0.46	4.34	5262
phtD	WT	d-perR	8.21607	NA	Readable range	1672027..1674504 hypothetical protein -oligo ID SPy.12050	SPy2006	820	3.57	20175	8916	100	60	276	7	3	361	426	229.22	206	267	171.85	48.3	28.3	0	155	220	2.1	2966	3034	704.42	135	156	56.57	100	100	0	2831	2899	52.43	18.26	13.18	14.67	15.97	12.28	2.16	0.49	4.19	2986
phtD	d-perR	WT	7.75204	NA	Readable range	1672027..1674504 hypothetical protein -oligo ID SPy.12051	SPy2006	820	-3.2	20190	8676	110	78	220	5	3	2845	2847	1085.28	274	341	204.11	100	98.7	0	2571	2573	13.94	367	372	161.66	161	189	87.74	74.4	56.4	0	206	211	4.18	0.08	0.08	0.08	0.08	0.04	0.12	0.62	-3.64	2777
phtD	d-perR	WT	8.17879	NA	Readable range	1672027..1674504 hypothetical protein -oligo ID SPy.12052	SPy2006	820	-3.86	20245	9046	90	52	276	6	3	2699	2671	742.29	178	222	112.2	100	100	0	2521	2493	24.06	330	421	265.28	205	311	455.98	15.4	1.9	0	125	216	0.72	0.05	0.09	0.08	0.1	0.08	0.25	0.48	-4.33	2646
phtD	WT	d-perR	0.984894	NA	Readable range	1672027..1674504 hypothetical protein -oligo ID SPy.12053	SPy2006	820	0.88	20510	8891	150	149	152	0	1	331	460	416.58	223	400	374.44	24.2	10.1	0	108	237	0.88	326	400	262.29	155	198	106.34	59.1	44.3	0	171	245	3.07	1.58	1.03	1.18	1.29	0.88	0.54	0.74	0.66	279
phtD	WT	d-perR	3.34627	NA	Readable range	1672027..1674504 hypothetical protein -oligo ID SPy.12054	SPy2006	820	2.79	20495	8941	110	78	220	3	3	335	394	264.3	179	253	212.88	42.3	15.4	0	156	215	1.57	1121	1223	524.05	238	312	229.36	96.2	91	0	883	985	4.89	5.66	4.58	5.95	7.79	8.52	1.04	0.28	2.5	1039
phtD	d-perR	WT	3.37931	NA	Readable range	1672027..1674504 hypothetical protein -oligo ID SPy.12055	SPy2006	820	-2.1	20675	9006	90	52	276	12	3	1470	1719	663.1	170	232	156.92	100	100	0	1300	1549	9.37	435	479	285.99	171	217	124.48	63.5	51.9	0	264	308	3.49	0.2	0.2	0.17	0.2	0.11	0.33	0.58	-2.3	1564
phtD	d-perR	WT	12.4665	NA	Readable range	1672027..1674504 hypothetical protein -oligo ID SPy.12056	SPy2006	820	-4.38	20520	8876	110	78	220	7	3	7081	6965	2562.22	156	225	160.12	100	98.7	0	6925	6809	44.22	568	685	448.83	169	231	156.03	80.8	64.1	0	399	516	3.64	0.06	0.08	0.06	0.07	0.05	0.12	0.43	-4.12	7324
phtD	WT	d-perR	10.4356	NA	Readable range	1672027..1674504 hypothetical protein -oligo ID SPy.12057	SPy2006	940	5.04	20180	10196	110	78	220	35	3	303	438	303.95	217	287	189.3	41	21.8	0	86	221	1.6	3162	3351	1923.04	144	187	190.2	97.4	92.3	0	3018	3207	16.62	35.09	14.51	18.89	48.04	105.18	5.33	0.71	5.13	3104
phtD	WT	d-perR	11.8239	NA	Readable range	1672027..1674504 hypothetical protein -oligo ID SPy.12058	SPy2006	940	4.69	20175	10236	90	52	276	7	3	301	385	264.48	212	292	211.3	34.6	17.3	0	89	173	1.42	3559	3226	1236.48	147	164	55.1	100	100	0	3412	3079	64.6	38.34	17.8	23.63	144.45	451.74	3.12	0.45	5.26	3501
phtD	d-perR	WT	10.2908	NA	Readable range	1672027..1674504 hypothetical protein -oligo ID SPy.12059	SPy2006	940	-3.48	20180	10006	100	62	276	11	3	5238	5149	1641.44	233	296	181.96	100	98.4	0	5005	4916	28.79	509	560	249.61	164	190	85.41	88.7	82.3	0	345	396	5.96	0.07	0.08	0.08	0.07	0.03	0.13	0.73	-3.86	5350
phtD	d-perR	WT	7.73784	NA	Readable range	1672027..1674504 hypothetical protein -oligo ID SPy.12060	SPy2006	940	-3.39	20235	10366	90	52	276	15	3	3660	3697	1631.56	187	231	118.83	100	98.1	0	3473	3510	30.8	473	500	259.6	237	335	370.22	28.8	3.8	0	236	263	1.28	0.07	0.07	0.08	0.08	0.05	0.12	0.54	-3.88	3709
phtD	WT	d-perR	0.857939	NA	Readable range	1672027..1674504 hypothetical protein -oligo ID SPy.12061	SPy2006	940	1.41	20500	10221	150	149	152	13	1	359	483	387.36	295	439	382.49	22.8	10.1	0	64	188	0.94	308	397	303.27	164	200	109.95	51.7	39.6	0	144	233	2.8	2.25	1.24	1.29	2.71	10.05	0.48	0.37	1.17	208
phtD	WT	d-perR	4.25	NA	Readable range	1672027..1674504 hypothetical protein -oligo ID SPy.12062	SPy2006	940	3.06	20485	10256	100	60	276	12	3	388	470	342.36	172	235	169.18	56.7	35	0	216	298	2.29	1649	1795	868.81	167	215	137.01	100	98.3	0	1482	1628	12.04	6.86	5.46	6.52	7.83	4.79	1.62	0.41	2.78	1698
phtD	d-perR	WT	7.84342	NA	Readable range	1672027..1674504 hypothetical protein -oligo ID SPy.12063	SPy2006	940	-3.45	20675	10326	90	52	276	12	3	3757	3455	1101.71	165	226	161.94	100	98.1	0	3592	3290	23.2	479	520	272.62	181	239	162.71	69.2	44.2	0	298	339	2.94	0.08	0.1	0.1	0.1	0.06	0.19	0.58	-3.59	3890
phtD	d-perR	WT	11.9343	NA	Readable range	1672027..1674504 hypothetical protein -oligo ID SPy.12064	SPy2006	940	-4.23	20515	10196	90	52	276	4	3	8533	8541	2163.78	177	495	3944.68	96.2	59.6	0	8356	8364	2.16	715	828	423.66	181	323	1144.89	13.5	0	0	534	647	0.62	0.06	0.08	0.07	0.07	0.04	0.15	0.62	-3.97	8890
		Average	7.53553		5 to 10-fold in the paper
[truncated: 15 more columns]
