# Supplementary material for: Group A streptococcal PerR coordinates iron and zinc homeostasis through Dpr, aiding in bacterial fitness during endothelial cell infection
Source: mSystems. 2026 Jan 26;11(2):e01636-25. doi: 10.1128/msystems.01636-25 (PMC12911349; doi:10.1128/msystems.01636-25)
Supplement: Table S5 — Gene expression of HMEC-1. [file msystems.01636-25-s0006.xls]

## Sheet: 工作表1
Table S5. RNA expression profile of the zinc transporter and related genes in HMEC-1 cells
ID	GeneID	Alias	Description1	Description2	WT-infected cells	Mock cells	baseMean	log2FoldChange	FoldChange	lfcSE	padj
SLC30s/ZnTs; zinc exporters moving zinc out of the cytoplasm
ENSG00000170385	SLC30A1	ZNT1	Solute Carrier Family 30 Member 1	Proton-Coupled Zinc Antiporter SLC30A1	6225.63	5947.5	6086.57	0.0661035	1.04689	0.109486	0.739697
ENSG00000158014	SLC30A2	ZNT2	Solute Carrier Family 30 Member 2	Proton-Coupled Zinc Antiporter SLC30A2	8.97076	13.3425	11.1566	-0.561312	0.677686	0.549135	1
ENSG00000115194	SLC30A3	ZNT3	Solute Carrier Family 30 Member 3	Probable Proton-Coupled Zinc Antiporter SLC30A3	82.1014	101.525	91.8134	-0.310804	0.806192	0.171979	0.213014
ENSG00000104154	SLC30A4	ZNT4	Solute Carrier Family 30 Member 4	Probable Proton-Coupled Zinc Antiporter SLC30A4	245.111	258.497	251.804	-0.0750305	0.949322	0.0989153	0.662812
ENSG00000145740	SLC30A5	ZNT5	Solute Carrier Family 30 Member 5	Probable Proton-Coupled Zinc Antiporter SLC30A5	1581.71	1445.28	1513.5	0.131173	1.09518	0.0586004	0.104713
ENSG00000152683	SLC30A6	ZNT6	Solute Carrier Family 30 Member 6	Solute Carrier Family 30 (Zinc Transporter), Member 6	3099.01	3099.08	3099.04	0.000141331	1.0001	0.0537915	0.999133
ENSG00000162695	SLC30A7	ZNT7	Solute Carrier Family 30 Member 7	Solute Carrier Family 30 (Zinc Transporter), Member 7	8085.9	7341.16	7713.53	0.139351	1.10141	0.0762499	0.206185
ENSG00000164756	SLC30A8	ZNT8	Solute Carrier Family 30 Member 8	Proton-Coupled Zinc Antiporter SLC30A8	3.63329	4.93447	4.28388	-0.410833	0.752189	0.840539	1
ENSG00000014824	SLC30A9	ZNT9	Solute Carrier Family 30 Member 9	Proton-Coupled Zinc Antiporter SLC30A9	6686.8	5968.1	6327.45	0.164055	1.12043	0.0644431	0.0586805
ENSG00000196660	SLC30A10	ZNT10	Solute Carrier Family 30 Member 10	Calcium/Manganese Antiporter SLC30A10	23.8742	27.1176	25.4959	-0.182056	0.881446	0.303401	0.741444
SLC39s/ZIPs; zinc importers moving zinc into the cytoplasm
ENSG00000143570	SLC39A1	ZIP1	Solute Carrier Family 39 Member 1	Zrt- And Irt-Like Protein 1	3810.57	3480.88	3645.72	0.131023	1.09507	0.095947	0.375262
ENSG00000165794	SLC39A2	ZIP2	Solute Carrier Family 39 Member 2	Zrt- And Irt-Like Protein 2	2.43797	2.84236	2.64017	-0.200711	0.870122	0.938145	1
ENSG00000141873	SLC39A3	ZIP3	Solute Carrier Family 39 Member 3	Zrt- And Irt-Like Protein 3	269.042	238.185	253.614	0.17735	1.13081	0.11915	0.323814
ENSG00000147804	SLC39A4	ZIP4	Solute Carrier Family 39 Member 4	Zrt- And Irt-Like Protein 4	2071.31	1723.07	1897.19	0.266249	1.20268	0.106988	0.0654877
ENSG00000139540	SLC39A5	ZIP5	Solute Carrier Family 39 Member 5	Zrt- And Irt-Like Protein 5	29.524	39.6033	34.5636	-0.423625	0.745549	0.269471	0.292575
ENSG00000141424	SLC39A6	ZIP6	Solute Carrier Family 39 Member 6	Zrt- And Irt-Like Protein 6	3713.35	3514.54	3613.94	0.0796099	1.05673	0.115459	0.697172
ENSG00000112473	SLC39A7	ZIP7	Solute Carrier Family 39 Member 7	Zrt- And Irt-Like Protein 7	4135.2	3899.99	4017.59	0.0849127	1.06062	0.0866999	0.552361
ENSG00000138821	SLC39A8	ZIP8	Solute Carrier Family 39 Member 8	Zrt- And Irt-Like Protein 8	4958.13	4165.81	4561.97	0.251107	1.19012	0.0508378	5.54266e-05
ENSG00000029364	SLC39A9	ZIP9	Solute Carrier Family 39 Member 9	Zrt- And Irt-Like Protein 9	5538.06	5071.49	5304.77	0.127358	1.09229	0.0597024	0.125652
ENSG00000196950	SLC39A10	ZIP10	Solute Carrier Family 39 Member 10	Zrt- And Irt-Like Protein 10	8386.9	7484.3	7935.6	0.164345	1.12066	0.101434	0.275272
ENSG00000133195	SLC39A11	ZIP11	Solute Carrier Family 39 Member 11	Zrt- And Irt-Like Protein 11	2317.57	2724.43	2521	-0.233788	0.850399	0.141645	0.264605
ENSG00000148482	SLC39A12	ZIP12	Solute Carrier Family 39 Member 12	Zrt- And Irt-Like Protein 12	10.2078	7.25274	8.73024	0.483805	1.39843	0.497113	1
ENSG00000165915	SLC39A13	ZIP13	Solute Carrier Family 39 Member 13	Zrt- And Irt-Like Protein 13	574.637	587.32	580.978	-0.0328222	0.977506	0.10291	0.869584
ENSG00000104635	SLC39A14	ZIP14	Solute Carrier Family 39 Member 14	Zrt- And Irt-Like Protein 14	6688.86	6473.76	6581.31	0.0472133	1.03327	0.0551881	0.612955
Metallothionein/zinc storage; cysteine-rich proteins that bind zinc, copper, and cadmium
ENSG00000205362	MT1A	MT1; MT1S	Metallothionein 1A	Metallothionein 1S	0	0.196781	0.0983903	-0.525646	0.694648	3.81698	1
ENSG00000169688	MT1B	MT1; MT1Q	Metallothionein 1B	Metallothionein 1Q	2.28061	1.13844	1.70953	1.02655	2.03714	1.07929	1
ENSG00000169715	MT1E	MT1; MTD	Metallothionein 1E	Metallothionein D	28072.1	23817.6	25944.8	0.237163	1.17867	0.126027	0.190051
ENSG00000198417	MT1F	MT1; MTIF	Metallothionein 1F	Metallothionein-IF	37.8794	27.6831	32.7812	0.44161	1.35812	0.267673	0.264909
ENSG00000125144	MT1G	MT1; MT1K	Metallothionein 1G	Metallothionein 1K	7.17127	4.78167	5.97647	0.594603	1.51006	0.710826	1
ENSG00000205358	MT1H	MT1; MT1H	Metallothionein 1H	Metallothionein-IH	0	0.219201	0.109601	-0.525646	0.694648	3.81698	1
ENSG00000244020	MT1HL1	MT1P2	Metallothionein 1H Like 1	Metallothionein 1 Pseudogene 2	0	0	0	NA	#VALUE!	NA	1
ENSG00000205364	MT1M	MT1; MT1K	Metallothionein 1M	Metallothionein 1K	0.784495	0.857597	0.821046	-0.159778	0.895163	1.87749	1
ENSG00000187193	MT1X	MT1; MT1X	Metallothionein 1X	Metallothionein-IX	4754.11	3816.86	4285.49	0.317195	1.24591	0.0930277	0.00781217
ENSG00000125148	MT2A	MT2; MT-II	Metallothionein 2A	Metallothionein-II	59690.4	48205	53947.7	0.308347	1.23829	0.112798	0.0395801
ENSG00000087250	MT3	MT3; GIF	Metallothionein 3	Growth Inhibitory Factor	0	0	0	NA	#VALUE!	NA	1
ENSG00000102891	MT4	MT4; MT-IV	Metallothionein 4	Metallothionein-IV	0.551292	0	0.275646	1.71101	3.27389	3.80807	1
Metal regulation (MTF)
ENSG00000188786	MTF1	ZRF	Metal Regulatory Transcription Factor 1	Zinc Regulatory Factor	2010.19	2781.98	2396.09	-0.468466	0.722733	0.0605833	2.43209e-11
ENSG00000143033	MTF2	PCL2	Metal Response Element Binding Transcription Factor 2	Polycomb-Like Protein 2	4424.35	4204.29	4314.32	0.0732349	1.05207	0.0766501	0.564506
Cellular zinc chelation; S100 family proteins; S100A9A8/calprotectin
ENSG00000160678	S100A1	S100-Alpha	S100 Calcium Binding Protein A1	S-100 Protein Alpha Chain	68.7956	84.8886	76.8421	-0.302784	0.810686	0.166462	0.209078
ENSG00000197747	S100A10	ANX2LG; Calpactin I	S100 Calcium Binding Protein A10	S100 Calcium-Binding Protein A10 (Annexin II Ligand, Calpactin I, Light Polypeptide (P11))	20142.7	17749.8	18946.2	0.182538	1.13488	0.0798275	0.0964778
ENSG00000163191	S100A11	Calgizzarin	S100 Calcium Binding Protein A11	S100 Calcium-Binding Protein A11 (Calgizzarin)	12258.1	10914.5	11586.3	0.167583	1.12318	0.115229	0.338226
ENSG00000237632	S100A11P1	S100A14	S100A11 Pseudogene 1	S100 Calcium-Binding Protein A14 (Calgizzarin)	0.233203	0	0.116602	0.917038	1.88823	3.81698	1
ENSG00000237275	S100A11P10	NA	S100A11 Pseudogene 10	Protein S100-A11 Pseudogene	0	0.245607	0.122803	-0.525646	0.694648	3.81698	1
ENSG00000236592	S100A11P2	NA	S100A11 Pseudogene 2	Protein S100-A11 Pseudogene	0	0.196781	0.0983903	-0.525646	0.694648	3.81698	1
ENSG00000238032	S100A11P5	NA	S100A11 Pseudogene 5	Protein S100-A11 Pseudogene	0.288784	0	0.144392	0.917038	1.88823	3.81698	1
ENSG00000232813	S100A11P6	NA	S100A11 Pseudogene 6	Protein S100-A11 Pseudogene	0.767204	0	0.383602	2.22588	4.67797	3.1396	1
ENSG00000231568	S100A11P7	NA	S100A11 Pseudogene 7	Protein S100-A11 Pseudogene	0	0	0	NA	#VALUE!	NA	1
ENSG00000269281	S100A11P8	NA	S100A11 Pseudogene 8	Protein S100-A11 Pseudogene	0	0	0	NA	#VALUE!	NA	1
ENSG00000270747	S100A11P9	NA	S100A11 Pseudogene 9	Protein S100-A11 Pseudogene	0.288784	0.245607	0.267195	0.195696	1.14528	3.81698	1
ENSG00000163221	S100A12	CAGC	S100 Calcium-Binding Protein A12 (Calgranulin C)	Neutrophil S100 Protein	1.15514	0.464036	0.809586	1.29353	2.45127	3.31097	1
ENSG00000189171	S100A13	S100-A13	S100 Calcium Binding Protein A13	Protein S100-A13	2256.55	1997.48	2127.01	0.176695	1.13029	0.0818008	0.120539
ENSG00000189334	S100A14	BCMP84	S100 Calcium Binding Protein A14	Breast Cancer Membrane Protein 84	147.447	130.188	138.818	0.184636	1.13653	0.153789	0.447302
ENSG00000224784	S100A15A	NA	S100 Calcium Binding Protein A15A (Pseudogene)	NA	0	0	0	NA	#VALUE!	NA	1
ENSG00000188643	S100A16	AAG13	S100 Calcium Binding Protein A16	Aging-Associated Gene 13 Protein	14905.8	12204.4	13555.1	0.288591	1.22145	0.0879049	0.0109045
ENSG00000196754	S100A2	S100L	S100 Calcium Binding Protein A2	NA	1773.49	1396.31	1584.9	0.345667	1.27074	0.102997	0.00899557
ENSG00000188015	S100A3	S100E	S100 Calcium Binding Protein A3	Protein S-100E	47.2624	49.2298	48.2461	-0.052304	0.964395	0.222978	0.906519
ENSG00000196154	S100A4	MTS1; CAPL	S100 Calcium Binding Protein A4	S100 Calcium-Binding Protein A4 (Calcium Protein, Calvasculin, Metastasin, Murine Placental Homolog)	742.851	617.589	680.22	0.267289	1.20354	0.108244	0.0679495
ENSG00000196420	S100A5	S100D	S100 Calcium Binding Protein A5	Protein S-100D	15.5517	17.7242	16.6379	-0.19536	0.873355	0.383513	0.782542
ENSG00000197956	S100A6	CACY	S100 Calcium Binding Protein A6	Prolactin Receptor-Associated Protein	12486.9	9998.57	11242.7	0.320733	1.24897	0.0767643	0.00079883
ENSG00000143556	S100A7	PSOR1	S100 Calcium Binding Protein A7	S100 Calcium-Binding Protein A7 (Psoriasin 1)	0	0	0	0	1	3.81698	1
ENSG00000184330	S100A7A	S100A15; Koebnerisin; NICE-2	S100 Calcium Binding Protein A7A	S100 Calcium-Binding Protein A15	0	0	0	NA	#VALUE!	NA	1
ENSG00000197364	S100A7L2	S100A7B	S100 Calcium Binding Protein A7 Like 2	Protein S100-A7-Like 2	0	0	0	NA	#VALUE!	NA	1
ENSG00000203781	S100A7P1	S100A7L3	S100 Calcium Binding Protein A7 Pseudogene 1	S100 Calcium Binding Protein A7-Like 3	0	0	0	NA	#VALUE!	NA	1
ENSG00000143546	S100A8	CAGA; CFAG	S100 Calcium Binding Protein A8	Calprotectin L1L Subunit	0.991423	0	0.495711	2.603	6.0755	2.83263	1
ENSG00000163220	S100A9	CAGB; CFAG	S100 Calcium-Binding Protein A9 (Calgranulin B)	Calprotectin L1H Subunit	3.65694	1.81439	2.73567	1.01262	2.01757	1.23281	1
ENSG00000160307	S100B	S100beta	S100 Calcium Binding Protein B	S-100 Calcium-Binding Protein, Beta Chain	0	0.982427	0.491213	-2.3783	0.192336	3.74234	1
ENSG00000169906	S100G	CALB3	S100 Calcium Binding Protein G	Calbindin 3, (Vitamin D-Dependent Calcium-Binding Protein)	7.20355	10.8448	9.02419	-0.601321	0.65915	0.490824	1
ENSG00000163993	S100P	MIG9; S100E	S100 Calcium Binding Protein P	Migration-Inducing Gene 9 Protein	31.343	20.2467	25.7949	0.632616	1.55037	0.410792	0.303943
ENSG00000116497	S100PBP	FLJ12903	S100P Binding Protein	S100P-Binding Protein Riken	3127.93	3513.45	3320.69	-0.167758	0.890225	0.0669338	0.0633902
ENSG00000171643	S100Z	S100-Zeta	S100 Calcium Binding Protein Z	S100 Calcium Binding Protein, Zeta	4.17027	7.05721	5.61374	-0.731473	0.602289	0.925363	1
Lysosomal export of zinc (TRPM1-TRPM8)
ENSG00000134160	TRPM1	Melastatin-1	Transient Receptor Potential Cation Channel Subfamily M Member 1	Transient Receptor Potential Melastatin Family	3.29601	3.0306	3.1633	0.135177	1.09823	1.21753	1
ENSG00000142185	TRPM2	EREG1	Transient Receptor Potential Cation Channel Subfamily M Member 2	Estrogen-Responsive Element-Associated Gene 1 Protein	905.767	1079.67	992.719	-0.254205	0.838449	0.0930569	0.0397109
ENSG00000230061	TRPM2-AS	NONHSAG033027.2	TRPM2 Antisense RNA	lncRNA	130.743	192.229	161.486	-0.559048	0.67875	0.127089	0.000385858
ENSG00000083067	TRPM3	Melastatin-2	Transient Receptor Potential Cation Channel Subfamily M Member 3	Long Transient Receptor Potential Channel 3	684.918	619.347	652.133	0.147747	1.10784	0.0888939	0.260605
ENSG00000130529	TRPM4	Melastatin-4	Transient Receptor Potential Cation Channel Subfamily M Member 4	Calcium-Activated Non-Selective Cation Channel 1	236.627	321.112	278.869	-0.443674	0.73526	0.193194	0.0948062
ENSG00000070985	TRPM5	LTRPC5	Transient Receptor Potential Cation Channel Subfamily M Member 5	Long Transient Receptor Potential Channel 5	13.9631	11.2144	12.5887	0.327083	1.25447	0.563037	1
ENSG00000119121	TRPM6	HMGX	Transient Receptor Potential Cation Channel Subfamily M Member 6	Melastatin-Related TRP Cation Channel 6	24.3439	24.758	24.5509	-0.0212394	0.985386	0.412334	0.979285
ENSG00000092439	TRPM7	TRP-PLIK	Transient Receptor Potential Cation Channel Subfamily M Member 7	Transient Receptor Potential-Phospholipase C-Interacting Kinase	7349.06	6751.21	7050.14	0.122311	1.08848	0.0643128	0.184381
ENSG00000144481	TRPM8	LTrpC6	Transient Receptor Potential Cation Channel Subfamily M Member 8	Long Transient Receptor Potential Channel 6	3.82113	3.3593	3.59022	0.188276	1.1394	1.1562	1
